# Supplementary material for: Genome Analysis of a Highly Virulent Serotype 1 Strain of Streptococcus pneumoniae from West Africa
Source: PLoS One. 2012 Oct 17;7(10):e26742. doi: 10.1371/journal.pone.0026742 (PMC3474768; doi:10.1371/journal.pone.0026742)
Supplement: Table S1 — Detection of Virulence Genes. An exhaustive literature search revealed 313 pneumococcal proteins shown to contribute to virulence in animal models and culture assays. The presence of each of the virulence-associated proteins was determined for each of the 12 fully sequenced S. pneumoniae genomes. A “+” indicates the gene is present while a “−” indicate its absence. The core column indicates genes that were known to be part of the pneumococcal core genome prior to the introduction of PNI0373 and/or P1031 into the analysis. (XLS) [file pone.0026742.s001.xls]

## Sheet: Supplemental_table_1
Virulence-associated gene (TIGR4/R6 locus tag)a	Product description	Core Genomeb	70585	CGSP14	D39	G54	Hungary 19A-6	JJA	P1031	PNI0373	ATCC 700669	R6	Taiwan 19F-14	TIGR4
SP_0071	zinc metalloprotease ZmpC	Yes	-	-	-	+	-	-	-	-	-	-	-	+
SP_0242	ABC transporter, ATP-binding protein	No	-	+	+	+	+	-	-	-	+	+	+	+
SP_0298	conserved hypothetical protein	No	+	-	-	-	+	-	-	-	-	-	-	+
SP_0396	PTS system, mannitol-specific IIA component	No	+	+	+	+	+	+	-	-	+	+	-	+
SP_0461	transcriptional regulator, putative (PI-1 rlrA)	No	-	-	-	-	+	-	-	-	-	-	+	+
SP_0462	cell wall surface anchor family protein (PI-1 RrgA)	No	-	-	-	-	+	-	-	-	-	-	+	+
SP_0463	cell wall surface anchor family protein (PI-1 RrgB)	No	-	-	-	-	+	-	-	-	-	-	+	+
SP_0464	cell wall surface anchor family protein (PI-1 RrgC)	No	-	-	-	-	+	-	-	-	-	-	+	+
SP_0466	sortase, putative (PI-1 SrtB)	No	-	-	-	-	+	-	-	-	-	-	+	+
SP_0467	sortase, putative (PI-1 SrtC)	No	-	-	-	-	+	-	-	-	-	-	+	+
SP_0468	sortase, putative (PI-1 SrtD)	No	-	-	-	-	+	-	-	-	-	-	+	+
SP_0633	conserved hypothetical protein	No	+	+	+	+	+	+	-	-	+	-	+	+
SP_1040	resolvase family site-specific recombinase	No	+	+	+	+	+	+	-	-	+	+	-	+
SP_1321	V-type ATP synthase subunit K	No	-	+	-	+	+	+	-	-	+	-	-	+
SP_1326	neuraminidase C	Yes	-	+	-	+	-	+	-	-	+	-	-	+
SP_1328	sodium:solute symporter family protein	No	-	+	-	+	+	+	-	-	+	-	-	+
SP_1343	prolyl oligopeptidase family protein	No	+	-	+	-	-	-	-	-	+	+	-	+
SP_1344	conserved hypothetical protein	No	+	-	+	-	-	-	-	-	+	+	-	+
SP_1760	conserved hypothetical protein	No	+	+	-	-	+	+	-	-	+	-	-	+
SP_1770	glycosyl transferase family protein	No	-	+	-	-	-	+	-	-	+	-	-	+
SP_1771	glycosyl transferase family protein	No	+	+	-	-	-	+	-	-	+	-	-	+
SP_1772	cell wall surface anchor family protein	No	+	+	-	-	+	-	-	-	+	-	-	+
SP_1793	hypothetical protein	No	-	-	-	+	-	-	-	-	-	-	-	+
SP_1830	phosphate transport system regulatory protein PhoU, putative	No	-	-	+	-	-	+	-	-	+	+	+	+
SP_1952	conserved hypothetical protein	No	-	-	+	-	-	+	-	-	+	+	-	+
SP_2136	choline binding protein PcpA	No	+	+	+	+	+	+	-	-	+	+	+	+
SP_0887	type I restriction-modification system, S subunit, putative	Yes	+	+	+	+	+	+	-	-	+	+	+	+
SP_0892	type I restriction-modification system, R subunit, putative	No	+	+	+	+	+	+	+	-	+	+	+	+
SP_0978	competence protein CoiA	No	+	+	+	+	+	+	+	-	+	+	+	+
SP_1652	conserved hypothetical protein	No	+	+	+	+	+	+	+	-	+	+	+	+
SP_2235	response regulator ComE	No	+	+	+	+	+	+	+	-	+	+	+	+
SP_0136	glycosyl transferase family protein	No	-	+	+	+	+	+	-	+	+	+	+	+
SP_0306	transcriptional regulator, putative	No	+	+	+	-	-	-	-	+	-	+	+	+
SP_0510	type I restriction-modification system, R subunit	No	+	+	+	+	+	+	-	+	+	+	+	+
SP_0043	competence factor transport protein ComB	Yes	+	+	+	+	+	+	+	+	+	+	+	+
SP_0045	phosphoribosylformylglycinamidine synthase, putative	Yes	+	+	+	+	+	+	+	+	+	+	+	+
SP_0049	vanZ protein putative	Yes	+	+	+	+	+	+	+	+	+	+	+	+
SP_0050	bifunctional phosphoribosylaminoimidazolecarboxamide formyltransferase/IMP cyclohydrolase	Yes	+	+	+	+	+	+	+	+	+	+	+	+
SP_0054	phosphoribosylaminoimidazole carboxylase ATPase subunit	Yes	+	+	+	+	+	+	+	+	+	+	+	+
SP_0057	beta-N-acetylhexosaminidase	Yes	+	+	+	+	+	+	+	+	+	+	+	+
SP_0063	PTS system, IID component	Yes	+	+	+	+	+	+	+	+	+	+	+	+
SP_0078	Trk family potassium uptake protein	Yes	+	+	+	+	+	+	+	+	+	+	+	+
SP_0092	ABC transporter, substrate-binding protein	Yes	+	+	+	+	+	+	+	+	+	+	+	+
SP_0095	hypothetical protein SP_0095	Yes	+	+	+	+	+	+	+	+	+	+	+	+
SP_0100	hypothetical protein SP_0100	Yes	+	+	+	+	+	+	+	+	+	+	+	+
SP_0102	glycosyl transferase	Yes	+	+	+	+	+	+	+	+	+	+	+	+
SP_0110	hypothetical protein SP_0110	Yes	+	+	+	+	+	+	+	+	+	+	+	+
SP_0117	pneumococcal surface protein A	Yes	+	+	+	+	+	+	+	+	+	+	+	+
SP_0121	metallo-beta-lactamase superfamily protein	Yes	+	+	+	+	+	+	+	+	+	+	+	+
SP_0128	ribosomal-protein-alanine acetyltransferase, putative	Yes	+	+	+	+	+	+	+	+	+	+	+	+
SP_0141	transcriptional regulator	Yes	+	+	+	+	+	+	+	+	+	+	+	+
SP_0145	hypothetical protein SP_0145	Yes	+	+	+	+	+	+	+	+	+	+	+	+
SP_0146	conserved hypothetical protein	No	-	+	+	+	+	+	+	+	+	+	+	+
SP_0150	conserved hypothetical protein	Yes	+	+	+	+	+	+	+	+	+	+	+	+
SP_0155	sensor histidine kinase putative	No	+	-	+	+	+	+	+	+	+	+	+	+
SP_0156	DNA-binding response regulator	No	+	-	+	+	+	+	+	+	+	+	+	+
SP_0157	conserved hypothetical protein	Yes	+	+	+	+	+	+	+	+	+	+	+	+
SP_0160	conserved hypothetical protein	Yes	+	+	+	+	+	+	+	+	+	+	+	+
SP_0177	riboflavin synthase subunit alpha	Yes	+	+	+	+	+	+	+	+	+	+	+	+
SP_0198	conserved hypothetical protein	Yes	+	+	+	+	+	+	+	+	+	+	+	+
SP_0199	cardiolipin synthetase	Yes	+	+	+	+	+	+	+	+	+	+	+	+
SP_0240	phosphoglycerate mutase family protein	Yes	+	+	+	+	+	+	+	+	+	+	+	+
SP_0246	DeoR family transcriptional regulator	Yes	+	+	+	+	+	+	+	+	+	+	+	+
SP_0247	transcriptional regulator	Yes	+	+	+	+	+	+	+	+	+	+	+	+
SP_0251	formate acetyltransferase, putative	Yes	+	+	+	+	+	+	+	+	+	+	+	+
SP_0253	glycerol dehydrogenase	Yes	+	+	+	+	+	+	+	+	+	+	+	+
SP_0254	leucyl tRNA synthetase	Yes	+	+	+	+	+	+	+	+	+	+	+	+
SP_0265	glycosy hydrolase family protein	Yes	+	+	+	+	+	+	+	+	+	+	+	+
SP_0267	gluconate 5-dehydrogenase	Yes	+	+	+	+	+	+	+	+	+	+	+	+
SP_0268	alkaline amylopullulanase, putative	Yes	+	+	+	+	+	+	+	+	+	+	+	+
SP_0274	DNA polymerase III PolC	Yes	+	+	+	+	+	+	+	+	+	+	+	+
SP_0312	glycosy hydrolase family protein	Yes	+	+	+	+	+	+	+	+	+	+	+	+
SP_0314	hyaluronidase	Yes	+	+	+	+	+	+	+	+	+	+	+	+
SP_0320	putative oxidoreductase	Yes	+	+	+	+	+	+	+	+	+	+	+	+
SP_0332	hypothetical protein	No	+	-	-	+	+	-	+	+	-	-	+	+
SP_0338	ATP-dependent Clp protease, ATP-binding subunit, putative	Yes	+	+	+	+	+	+	+	+	+	+	+	+
SP_0375	6-phosphogluconate dehydrogenase	Yes	+	+	+	+	+	+	+	+	+	+	+	+
SP_0377	choline binding protein C	No	+	-	+	+	+	+	+	+	-	+	+	+
SP_0379	conserved hypothetical protein	No	+	+	-	+	+	+	+	+	+	-	+	+
SP_0385	hypothetical protein SP_0385	Yes	+	+	+	+	+	+	+	+	+	+	+	+
SP_0390	choline binding protein G	No	-	+	-	+	-	+	+	+	+	+	+	+
SP_0445	acetolactate synthase catalytic subunit	Yes	+	+	+	+	+	+	+	+	+	+	+	+
SP_0454	hypothetical protein	Yes	+	+	+	+	+	+	+	+	+	+	+	+
SP_0474	PTS system, cellobiose-specific IIC component	No	+	-	+	+	+	-	+	+	-	+	+	+
SP_0478	PTS system, lactose-specific IIBC components	No	+	-	+	+	+	-	+	+	-	+	+	+
SP_0479	potassium uptake protein Trk family	Yes	+	+	+	+	+	+	+	+	+	+	+	+
SP_0483	ABC transporter ATP binding protein	Yes	+	+	+	+	+	+	+	+	+	+	+	+
SP_0492	conserved domain protein	Yes	+	+	+	+	+	+	+	+	+	+	+	+
SP_0494	CTP synthetase	Yes	+	+	+	+	+	+	+	+	+	+	+	+
SP_0498	endo-beta-N-acetylglucosaminidase, putative	Yes	+	+	+	+	+	+	+	+	+	+	+	+
SP_0571	cell filamentation protein Fic-related protein	Yes	+	+	+	+	+	+	+	+	+	+	+	+
SP_0586	5,10-methylenetetrahydrofolate reductase	Yes	+	+	+	+	+	+	+	+	+	+	+	+
SP_0595	conserved hypothetical protein	Yes	+	+	+	+	+	+	+	+	+	+	+	+
SP_0600	ABC transporter, ATP-binding protein Vexp2	Yes	+	+	+	+	+	+	+	+	+	+	+	+
SP_0614	tributyrin esterase	Yes	+	+	+	+	+	+	+	+	+	+	+	+
SP_0622	nitroreductase family protein	Yes	+	+	+	+	+	+	+	+	+	+	+	+
SP_0629	conserved hypothetical protein	Yes	+	+	+	+	+	+	+	+	+	+	+	+
SP_0641	serine protease	Yes	+	+	+	+	+	+	+	+	+	+	+	+
SP_0645	PTS system IIA component, putative	Yes	+	+	+	+	+	+	+	+	+	+	+	+
SP_0648	beta galactosidase	Yes	+	+	+	+	+	+	+	+	+	+	+	+
SP_0655	sodium/hydrogen exchanger family protein	No	+	+	+	+	-	+	+	+	+	+	+	+
SP_0661	DNA-binding response regulator	Yes	+	+	+	+	+	+	+	+	+	+	+	+
SP_0663	conserved hypothetical protein	Yes	+	+	+	+	+	+	+	+	+	+	+	+
SP_0664	zinc metalloprotease ZmpB putative	Yes	+	+	+	+	+	+	+	+	+	+	+	+
SP_0665	chorismate binding enzyme	Yes	+	+	+	+	+	+	+	+	+	+	+	+
SP_0686	conserved hypothetical protein	No	+	+	+	+	-	-	+	+	+	+	+	+
SP_0690	cell division protein DivIB	Yes	+	+	+	+	+	+	+	+	+	+	+	+
SP_0719	conserved hypothetical protein	Yes	+	+	+	+	+	+	+	+	+	+	+	+
SP_0720	ABC transporter, ATP-binding protein	Yes	+	+	+	+	+	+	+	+	+	+	+	+
SP_0726	phosphomethylpyrimidine kinase	Yes	+	+	+	+	+	+	+	+	+	+	+	+
SP_0728	conserved hypothetical protein	Yes	+	+	+	+	+	+	+	+	+	+	+	+
SP_0729	cation transporter E1-E2 family ATPase	Yes	+	+	+	+	+	+	+	+	+	+	+	+
SP_0746	ATP-dependent Clp protease proteolytic subunit	Yes	+	+	+	+	+	+	+	+	+	+	+	+
SP_0766	superoxide dismutase, manganese-dependent	Yes	+	+	+	+	+	+	+	+	+	+	+	+
SP_0767	conserved hypothetical protein	Yes	+	+	+	+	+	+	+	+	+	+	+	+
SP_0774	conserved hypothetical protein	No	+	+	-	+	+	+	+	+	-	-	+	+
SP_0785	conserved hypothetical protein	Yes	+	+	+	+	+	+	+	+	+	+	+	+
SP_0789	conserved hypothetical protein	Yes	+	+	+	+	+	+	+	+	+	+	+	+
SP_0797	aminopeptidase N	Yes	+	+	+	+	+	+	+	+	+	+	+	+
SP_0807	septation ring formation regulator EzrA	Yes	+	+	+	+	+	+	+	+	+	+	+	+
SP_0829	phosphopentomutase	Yes	+	+	+	+	+	+	+	+	+	+	+	+
SP_0842	pyrimidine nucleoside phosphorylase	Yes	+	+	+	+	+	+	+	+	+	+	+	+
SP_0856	branched-chain amino acid aminotransferase	Yes	+	+	+	+	+	+	+	+	+	+	+	+
SP_0877	PTS system, fructose specific IIABC components	Yes	+	+	+	+	+	+	+	+	+	+	+	+
SP_0886	type I restriction-modification system, M subunit, putative	Yes	+	+	+	+	+	+	+	+	+	+	+	+
SP_0913	ABC transporter permease protein putative	Yes	+	+	+	+	+	+	+	+	+	+	+	+
SP_0916	lysine decarboxylase	Yes	+	+	+	+	+	+	+	+	+	+	+	+
SP_0927	LysR family transcriptional regulator	Yes	+	+	+	+	+	+	+	+	+	+	+	+
SP_0930	choline binding protein E (Pce)	Yes	+	+	+	+	+	+	+	+	+	+	+	+
SP_0933	pyrroline 5 carboxylate reductase	Yes	+	+	+	+	+	+	+	+	+	+	+	+
SP_0939	conserved hypothetical protein	No	+	+	+	+	+	+	+	+	+	+	-	+
SP_0943	tRNA (uracil-5-)-methyltransferase Gid	Yes	+	+	+	+	+	+	+	+	+	+	+	+
SP_0948	PhoH family protein	Yes	+	+	+	+	+	+	+	+	+	+	+	+
SP_0965	endo-beta-N-acetylglucosaminidase	Yes	+	+	+	+	+	+	+	+	+	+	+	+
SP_0966	adherence and virulence protein A	Yes	+	+	+	+	+	+	+	+	+	+	+	+
SP_0979	oligoendopeptidase F	Yes	+	+	+	+	+	+	+	+	+	+	+	+
SP_0981	putative protease maturation protein	Yes	+	+	+	+	+	+	+	+	+	+	+	+
SP_0986	conserved hypothetical protein	Yes	+	+	+	+	+	+	+	+	+	+	+	+
SP_1001	amino acid permease family protein	Yes	+	+	+	+	+	+	+	+	+	+	+	+
SP_1003	conserved hypothetical protein	Yes	+	+	+	+	+	+	+	+	+	+	+	+
SP_1018	thymidine kinase	Yes	+	+	+	+	+	+	+	+	+	+	+	+
SP_1023	acetyltransferase	Yes	+	+	+	+	+	+	+	+	+	+	+	+
SP_1029	RNA methyltransferase	Yes	+	+	+	+	+	+	+	+	+	+	+	+
SP_1032	iron-compound ABC transporter, iron compound-binding protein	Yes	+	+	+	+	+	+	+	+	+	+	+	+
SP_1045	conserved hypothetical protein	Yes	+	+	+	+	+	+	+	+	+	+	+	+
SP_1089	glutamine amidotransferase, class I	Yes	+	+	+	+	+	+	+	+	+	+	+	+
SP_1111	conserved hypothetical protein	Yes	+	+	+	+	+	+	+	+	+	+	+	+
SP_1112	degV family protein	Yes	+	+	+	+	+	+	+	+	+	+	+	+
SP_1115	transcriptional regulator MutR, putative	Yes	+	+	+	+	+	+	+	+	+	+	+	+
SP_1118	pullulanase, putative	Yes	+	+	+	+	+	+	+	+	+	+	+	+
SP_1121	glycogen branching enzyme	Yes	+	+	+	+	+	+	+	+	+	+	+	+
SP_1127	conserved hypothetical protein	Yes	+	+	+	+	+	+	+	+	+	+	+	+
SP_1128	enolase	Yes	+	+	+	+	+	+	+	+	+	+	+	+
SP_1153	conserved hypothetical protein	Yes	+	+	+	+	+	+	+	+	+	+	+	+
SP_1154	immunoglobulin A1 protease	Yes	+	+	+	+	+	+	+	+	+	+	+	+
SP_1156	ribonuclease HII	Yes	+	+	+	+	+	+	+	+	+	+	+	+
SP_1174	conserved hypothetical protein	Yes	+	+	+	+	-	+	+	+	+	+	+	+
SP_1175	conserved hypothetical protein	Yes	+	-	+	-	-	-	+	+	-	+	-	+
SP_1193	galactose-6-phosphate isomerase subunit LacA	Yes	+	+	+	+	+	+	+	+	+	+	+	+
SP_1202	DNA repair protein RecN	Yes	+	+	+	+	+	+	+	+	+	+	+	+
SP_1278	bifunctional pyrimidine regulatory protein PyrR uracil phosphoribosyltransferase	Yes	+	+	+	+	+	+	+	+	+	+	+	+
SP_1281	conserved hypothetical protein	No	+	-	-	-	+	-	+	+	-	+	-	+
SP_1285	16S rRNA methyltransferase GidB	Yes	+	+	+	+	+	+	+	+	+	+	+	+
SP_1286	uracil permease	Yes	+	+	+	+	+	+	+	+	+	+	+	+
SP_1291	Cof family protein	Yes	+	+	+	+	+	+	+	+	+	+	+	+
SP_1292	SAP domain protein	No	-	-	-	-	+	+	+	+	-	-	+	+
SP_1377	3-dehydroquinate dehydratase	Yes	+	+	+	+	+	+	+	+	+	+	+	+
SP_1378	conserved hypothetical protein	Yes	+	+	+	+	+	+	+	+	+	+	+	+
SP_1382	cytoplasmic alpha-amylase	Yes	+	+	+	+	+	+	+	+	+	+	+	+
SP_1389	spermidine/putrescine ABC transporter ATP binding protein	Yes	+	+	+	+	+	+	+	+	+	+	+	+
SP_1396	phosphate ABC transporter, ATP-binding protein, putative	Yes	+	+	+	+	+	+	+	+	+	+	+	+
SP_1398	phosphate ABC transporter, permease protein, putative	Yes	+	+	+	+	+	+	+	+	+	+	+	+
SP_1399	phosphate ABC transporter, permease protein, putative	Yes	+	+	+	+	+	+	+	+	+	+	+	+
SP_1400	phosphate ABC transporter, phosphate-binding protein, putative	Yes	+	+	+	+	+	+	+	+	+	+	+	+
SP_1405	transcriptional regulator Spx	Yes	+	+	+	+	+	+	+	+	+	+	+	+
SP_1431	type II DNA modification methyltransferase, putative	Yes	+	+	+	+	+	+	+	+	+	+	+	+
SP_1433	AraC family transcriptional regulator	No	+	+	+	-	-	+	+	+	+	+	+	+
SP_1434	ABC transporter ATP binding/permease protein	No	+	+	+	-	-	+	+	+	+	+	+	+
SP_1445	GMP synthase	Yes	+	+	+	+	+	+	+	+	+	+	+	+
SP_1469	NADH oxidase	Yes	+	+	+	+	+	+	+	+	+	+	+	+
SP_1479	peptidoglycan N-acetylglucosamine deacetylase A	Yes	+	+	+	+	+	+	+	+	+	+	+	+
SP_1483	DEAD-box ATP dependent DNA helicase	No	+	+	+	+	+	+	+	+	+	+	-	+
SP_1518	conserved hypothetical protein	No	+	+	+	+	+	-	+	+	+	+	+	+
SP_1527	oligopeptide ABC transporter oligopeptide binding protein AliB	Yes	+	+	+	+	+	+	+	+	+	+	+	+
SP_1529	polysaccharide biosynthesis protein, putative	Yes	+	+	+	+	+	+	+	+	+	+	+	+
SP_1538	Cof family protein/peptidyl-prolyl cis-trans isomerase, cyclophilin type	Yes	+	+	+	+	+	+	+	+	+	+	+	+
SP_1544	aspartate aminotransferase	Yes	+	+	+	+	+	+	+	+	+	+	+	+
SP_1573	lysozyme	Yes	+	+	+	+	+	+	+	+	+	+	+	+
SP_1580	sugar ABC transporter, ATP-binding protein	Yes	+	+	+	+	+	+	+	+	+	+	+	+
SP_1591	proline dipeptidase	Yes	+	+	+	+	+	+	+	+	+	+	+	+
SP_1623	cation transporting ATPase E1 E2 family	Yes	+	+	+	+	+	+	+	+	+	+	+	+
SP_1633	DNA-binding response regulator	Yes	+	+	+	+	+	+	+	+	+	+	+	+
SP_1636	Rrf2 family protein	Yes	+	+	+	+	+	+	+	+	+	+	+	+
SP_1645	GTP pyrophosphokinase	Yes	+	+	+	+	+	+	+	+	+	+	+	+
SP_1646	metallo-beta-lactamase superfamily protein	Yes	+	+	+	+	+	+	+	+	+	+	+	+
SP_1650	manganese ABC transporter, manganese-binding adhesion liprotein	Yes	+	+	+	+	+	+	+	+	+	+	+	+
SP_1654	conserved hypothetical protein	No	+	+	+	+	-	+	+	+	+	+	+	+
SP_1687	neuraminidase B	Yes	+	+	+	+	+	+	+	+	+	+	+	+
SP_1706	conserved hypothetical protein	Yes	+	+	+	+	+	+	+	+	+	+	+	+
SP_1715	conserved hypothetical protein	Yes	+	+	+	+	+	+	+	+	+	+	+	+
SP_1717	ABC transporter, ATP-binding protein	Yes	+	+	+	+	+	+	+	+	+	+	+	+
SP_1779	conserved hypothetical protein	Yes	+	+	+	+	+	+	+	+	+	+	+	+
SP_1780	oligoendopeptidase F, putative	Yes	+	+	+	+	+	+	+	+	+	+	+	+
SP_1782	ribosomal protein L11 methyltransferase	Yes	+	+	+	+	+	+	+	+	+	+	+	+
SP_1800	transcriptional activator, putative	Yes	+	+	+	+	+	+	+	+	+	+	+	+
SP_1815	anthranilate phosphoribosyltransferase	Yes	+	+	+	+	+	+	+	+	+	+	+	+
SP_1816	anthranilate synthase component II	Yes	+	+	+	+	+	+	+	+	+	+	+	+
SP_1817	anthranilate synthase component I	Yes	+	+	+	+	+	+	+	+	+	+	+	+
SP_1841	conserved domain protein 15901670	Yes	+	+	+	+	+	+	+	+	+	+	+	+
SP_1847	xanthine phosphoribosyltransferase	Yes	+	+	+	+	+	+	+	+	+	+	+	+
SP_1854	galactose operon repressor	Yes	+	+	+	+	+	+	+	+	+	+	+	+
SP_1855	alcohol dehydrogenase, zinc-containing	Yes	+	+	+	+	+	+	+	+	+	+	+	+
SP_1856	MerR family transcriptional regulator	Yes	+	+	+	+	+	+	+	+	+	+	+	+
SP_1859	transporter, putative	Yes	+	+	+	+	+	+	+	+	+	+	+	+
SP_1861	choline transporter	Yes	+	+	+	+	+	+	+	+	+	+	+	+
SP_1869	iron-compound ABC transporter, permease protein	Yes	+	+	+	+	+	+	+	+	+	+	+	+
SP_1879	conserved hypothetical protein	Yes	+	+	+	+	+	+	+	+	+	+	+	+
SP_1889	oligopeptide ABC transporter, permease protein AmiD	Yes	+	+	+	+	+	+	+	+	+	+	+	+
SP_1890	oligopeptide ABC transporter, permease protein AmiC	Yes	+	+	+	+	+	+	+	+	+	+	+	+
SP_1891	oligopeptide ABC transporter oligopeptide binding protein AmiA	Yes	+	+	+	+	+	+	+	+	+	+	+	+
SP_1896	sugar ABC transporter, permease protein	Yes	+	+	+	+	+	+	+	+	+	+	+	+
SP_1898	alpha-galactosidase	Yes	+	+	+	+	+	+	+	+	+	+	+	+
SP_1923	pneumolysin	Yes	+	+	+	+	+	+	+	+	+	+	+	+
SP_1937	autolysin	Yes	+	+	+	+	+	+	+	+	+	+	+	+
SP_1939	MATE efflux family protein DinF	Yes	+	+	+	+	+	+	+	+	+	+	+	+
SP_1941	competence damage-inducible protein A	Yes	+	+	+	+	+	+	+	+	+	+	+	+
SP_1956	conserved hypothetical protein	Yes	+	+	+	+	+	+	+	+	+	+	+	+
SP_1964	DNA-entry nuclease	Yes	+	+	+	+	+	+	+	+	+	+	+	+
SP_1970	asparagine synthetase AsnA	Yes	+	+	+	+	+	+	+	+	+	+	+	+
SP_1976	pyruvate formate-lyase-activating enzyme	Yes	+	+	+	+	+	+	+	+	+	+	+	+
SP_1998	L-asparaginase, putative	Yes	+	+	+	+	+	+	+	+	+	+	+	+
SP_2002	conserved hypothetical protein	Yes	+	+	+	+	+	+	+	+	+	+	+	+
SP_2017	conserved hypothetical protein	Yes	+	+	+	+	+	+	+	+	+	+	+	+
SP_2022	PTS system, IIC component	Yes	+	+	+	+	+	+	+	+	+	+	+	+
SP_2039	conserved hypothetical protein	Yes	+	+	+	+	+	+	+	+	+	+	+	+
SP_2052	competence protein CglB	Yes	+	+	+	+	+	+	+	+	+	+	+	+
SP_2060	pyrrolidone-carboxylate peptidase	No	-	+	-	+	-	+	+	+	+	-	+	+
SP_2066	threonine synthase	Yes	+	+	+	+	+	+	+	+	+	+	+	+
SP_2086	phosphate ABC transporter, permease protein	Yes	+	+	+	+	+	+	+	+	+	+	+	+
SP_2095	5-formyltetrahydrofolate cyclo-ligase family protein	Yes	+	+	+	+	+	+	+	+	+	+	+	+
SP_2098	conserved hypothetical protein	Yes	+	+	+	+	+	+	+	+	+	+	+	+
SP_2101	cation transporter E1-E2 family ATPase	Yes	+	+	+	+	+	+	+	+	+	+	+	+
SP_2105	conserved hypothetical protein	No	+	+	+	+	-	+	+	+	+	+	-	+
SP_2108	maltose/maltodextrin ABC transporter, maltose/maltodextrin-binding protein	Yes	+	+	+	+	+	+	+	+	+	+	+	+
SP_2128	transketolase, N-terminal subunit	Yes	+	+	+	+	+	+	+	+	+	+	+	+
SP_2131	BglG family transcriptional regulator	Yes	+	+	+	+	+	+	+	+	+	+	+	+
SP_2142	ROK family protein	Yes	+	+	+	+	+	+	+	+	+	+	+	+
SP_2143	conserved hypothetical protein	Yes	+	+	+	+	+	+	+	+	+	+	+	+
SP_2145	antigen cell wall surface anchor family	Yes	+	+	+	+	+	+	+	+	+	+	+	+
SP_2146	conserved hypothetical protein	Yes	+	+	+	+	+	+	+	+	+	+	+	+
SP_2159	fucolectin related protein	No	-	-	+	-	+	+	+	+	+	+	+	+
SP_2162	PTS system IIC component	No	-	-	+	-	+	+	+	+	+	+	+	+
SP_2164	PTS system, IIA component	No	-	-	+	-	+	+	+	+	+	+	+	+
SP_2167	L-fuculose kinase fucK, putative	Yes	+	+	+	+	+	+	+	+	+	+	+	+
SP_2170	zinc ABC transporter, permease protein	Yes	+	+	+	+	+	+	+	+	+	+	+	+
SP_2175	dltB protein	No	-	+	+	+	+	+	+	+	+	+	+	+
SP_2176	D-alanine--poly(phosphoribitol) ligase subunit 1	Yes	+	+	+	+	+	+	+	+	+	+	+	+
SP_2182	conserved hypothetical protein	Yes	+	+	+	+	+	+	+	+	+	+	+	+
SP_2190	choline binding protein A	Yes	+	+	+		+		+	+	+	+	+	+
SP_2195	transcriptional regulator CtsR	Yes	+	+	+	+	+	+	+	+	+	+	+	+
SP_2201	choline binding protein D	Yes	+	+	+	+	+	+	+	+	+	+	+	+
SP_2210	cysteine synthase	Yes	+	+	+	+	+	+	+	+	+	+	+	+
SP_2231	ABC transporter, permease protein, putative	Yes	+	+	+	+	+	+	+	+	+	+	+	+
SP_2236	putative sensor histidine kinase ComD	Yes	+	+	+	+	+	+	+	+	+	+	+	+
SP_2239	serine protease	Yes	+	+	+	+	+	+	+	+	+	+	+	+
spr0025	rada; DNA repair: sensitivity to gamma and UV radiation	No	+	+	+	+	+	+	+	+	+	+	+	-
spr0045	purc; Phosphoribosylaminoimidazole succinocarboxamide synthetase	Yes	+	+	+	+	+	+	+	+	+	+	+	+
spr0048	purm; Phosphoribosylaminoimidazole synthetase	Yes	+	+	+	+	+	+	+	+	+	+	+	+
spr0049	purn; 5 phosphoribosylglycinamide transformylase 1	Yes	+	+	+	+	+	+	+	+	+	+	+	+
spr0053	pure; Phosphoribosylaminoimidazole carboxylase catalytic subunit	Yes	+	+	+	+	+	+	+	+	+	+	+	+
spr0056	purb; Adenylosuccinate lyase	Yes	+	+	+	+	+	+	+	+	+	+	+	+
spr0137	abc np; ABC transporter ATP binding/membrane spanning permease	Yes	+	+	+	+	+	+	+	+	+	+	+	+
spr0142	Hypothetical protein	No	-	+	+	+	-	-	+	+	-	+	-	+
spr0162	riba; Riboflavin biosynthesis; GTP cyclohydrolase II	Yes	+	+	+	+	+	+	+	+	+	+	+	+
spr0256	rsua; Ribosomal small subunit pseudouridine synthase A	Yes	+	+	+	+	+	+	+	+	+	+	+	+
spr0261	manl; Phosphotransferase system mannose specific EIIAB	Yes	+	+	+	+	+	+	+	+	+	+	+	+
spr0285	basa; Gluthatione peroxidase	Yes	+	+	+	+	+	+	+	+	+	+	+	+
spr0292	ugl; Unsaturated glucuronyl hydrolase	Yes	+	+	+	+	+	+	+	+	+	+	+	+
spr0293	pts eii; Phosphotransferase system sugar specific EII component	Yes	+	+	+	+	+	+	+	+	+	+	+	+
spr0330	recu; Recombination protein U	Yes	+	+	+	+	+	+	+	+	+	+	+	+
spr0331	Conserved hypothetical protein	Yes	+	+	+	+	+	+	+	+	+	+	+	+
spr0368	muts2; DNA mismatch repair protein	Yes	+	+	+	+	+	+	+	+	+	+	+	+
spr0413	baca; A lipid kinase; may confer bacitracin resistance	Yes	+	+	+	+	+	+	+	+	+	+	+	+
spr0468	Conserved hypothetical protein truncation	Yes	+	+	+	+	+	+	+	+	+	+	+	+
spr0534	glnh; ABC transporter substrate binding protein	Yes	+	+	+	+	+	+	+	+	+	+	+	+
spr0549	Hypothetical protein	No	+	+	+	+	+	+	+	+	+	+	+	-
spr0576	Conserved hypothetical protein	Yes	+	+	+	+	+	+	+	+	+	+	+	+
spr0652	Conserved hypothetical protein	Yes	+	+	+	+	+	+	+	+	+	+	+	+
spr0725	clpe; ATP dependent protease	Yes	+	+	+	+	+	+	+	+	+	+	+	+
spr0727	glnp; ABC transporter membrane spanning permease glutamine transport	Yes	+	+	+	+	+	+	+	+	+	+	+	+
spr0833	proa; Gamma glutamyl phosphate reductase	Yes	+	+	+	+	+	+	+	+	+	+	+	+
spr0845	pyrh; UMP kinase	Yes	+	+	+	+	+	+	+	+	+	+	+	+
spr0878	rnr; Exoribonuclease R	Yes	+	+	+	+	+	+	+	+	+	+	+	+
spr0928	glya; Serine hydroxymethyltransferase	Yes	+	+	+	+	+	+	+	+	+	+	+	+
spr0935	abc msp; ABC transporter membrane spanning permease iron transport	Yes	+	+	+	+	+	+	+	+	+	+	+	+
spr0974	ppc; Phosphoenolpyruvate carboxylase	Yes	+	+	+	+	+	+	+	+	+	+	+	+
spr1098	sortase SrtA	Yes	+	+	+	+	+	+	+	+	+	+	+	+
spr1159	Hypothetical protein	No	-	-	-	+	-	+	+	+	-	+	+	-
spr1243	potd; ABC transporter substrate binding protein spermidine/putrescine transport	Yes	+	+	+	+	+	+	+	+	+	+	+	+
spr1335	moca; Oxidoreductase	Yes	+	+	+	+	+	+	+	+	+	+	+	+
spr1402	conserved protein pclA	Yes	+	+	+	+	+	+	+	+	+	+	+	+
spr1479	Conserved hypothetical protein	No	+	+	+	+	-	+	+	+	+	+	+	+
spr1480	marr; Metalloregulator	Yes	+	+	+	+	+	+	+	+	+	+	+	+
spr1536	neuraminidase A	No	+	+	+	+	+	+	+	+	+	+	+	-
spr1773	abc nbd; ABC transporter ATP binding protein unknown substrate	Yes	+	+	+	+	+	+	+	+	+	+	+	+
spr1787	Conserved hypothetical protein	Yes	+	+	+	+	+	+	+	+	+	+	+	+
spr1811	Conserved hypothetical protein	Yes	+	+	+	+	+	+	+	+	+	+	+	+
spr1888	hexa; DNA mismatch repair protein HexA	No	+	+	+	+	+	+	+	+	+	+	+	-
spr1902	gpda; Glycerol 3 phosphate dehydrogenase [naD(P)+]	Yes	+	+	+	+	+	+	+	+	+	+	+	+
spr1909	pbp1b; Penicillin binding protein 1b	Yes	+	+	+	+	+	+	+	+	+	+	+	+
spr1926	Hypothetical protein	Yes	+	+	+	+	+	+	+	+	+	+	+	+
spr1952	Conserved hypothetical protein	Yes	+	+	+	+	+	+	+	+	+	+	+	+
spr2025	abc nbp; ABC transporter ATP binding protein unknown substrate	No	+	+	+	+	-	+	+	+	+	+	+	+
a. Virulence associated gene list was compiled from extensive literature search of pneumococcal genes show to contribute to virulence. See below for all references.
b. If virulence gene was considered to belong to pneumococcal genome prior to introduction of serotype 1 isolates (PNI0373 and P1031) into pan-genome analysis.

## Sheet: Supplemental_table_1_short
Virulence-associated gene (TIGR4/R6 locus tag)	Product description	Previous Core Genome Cluster	70585	CGSP14	D39	G54	Hungary 19A-6	JJA	P1031	PNI0373	ATCC 700669	R6	Taiwan 19F-14	TIGR4
SP_0071	zinc metalloprotease ZmpC	No	-	-	-	+	-	-	-	-	-	-	-	+
SP_0136	glycosyl transferase family protein	No	-	+	+	+	+	+	-	+	+	+	+	+
SP_0242	ABC transporter, ATP-binding protein	No	-	+	+	+	+	-	-	-	+	+	+	+
SP_0298	conserved hypothetical protein	No	+	-	-	-	+	-	-	-	-	-	-	+
SP_0306	transcriptional regulator, putative	No	+	+	+	-	-	-	-	+	-	+	+	+
SP_0396	PTS system, mannitol-specific IIA component	No	+	+	+	+	+	+	-	-	+	+	-	+
SP_0461	transcriptional regulator, putative (PI-1 rlrA)	No	-	-	-	-	+	-	-	-	-	-	+	+
SP_0462	cell wall surface anchor family protein (PI-1 RrgA)	No	-	-	-	-	+	-	-	-	-	-	+	+
SP_0463	cell wall surface anchor family protein (PI-1 RrgB)	No	-	-	-	-	+	-	-	-	-	-	+	+
SP_0464	cell wall surface anchor family protein (PI-1 RrgC)	No	-	-	-	-	+	-	-	-	-	-	+	+
SP_0466	sortase, putative (PI-1 SrtB)	No	-	-	-	-	+	-	-	-	-	-	+	+
SP_0467	sortase, putative (PI-1 SrtC)	No	-	-	-	-	+	-	-	-	-	-	+	+
SP_0468	sortase, putative (PI-1 SrtD)	No	-	-	-	-	+	-	-	-	-	-	+	+
SP_0510	type I restriction-modification system, R subunit	Yes	+	+	+	+	+	+	-	+	+	+	+	+
SP_0633	conserved hypothetical protein	Yes	+	+	+	+	+	+	-	-	+	-	+	+
SP_0887	type I restriction-modification system, S subunit, putative	Yes	+	+	+	+	+	+	-	-	+	+	+	+
SP_0892	type I restriction-modification system, R subunit, putative	Yes	+	+	+	+	+	+	+	-	+	+	+	+
SP_0978	competence protein CoiA	Yes	+	+	+	+	+	+	+	pseudo	+	+	+	+
SP_1040	resolvase family site-specific recombinase	No	+	+	+	+	+	+	-	-	+	+	-	+
SP_1321	V-type ATP synthase subunit K	No	-	+	-	+	+	+	-	-	+	-	-	+
SP_1326	neuraminidase C	No	-	+	-	+	-	+	-	-	+	-	-	+
SP_1328	sodium:solute symporter family protein	No	-	+	-	+	+	+	-	-	+	-	-	+
SP_1343	prolyl oligopeptidase family protein	No	+	-	+	-	-	-	-	-	+	+	-	+
SP_1344	conserved hypothetical protein	No	+	-	+	-	-	-	-	-	+	+	-	+
SP_1652	conserved hypothetical protein	No	+	+	+	+	+	+	+	-	+	+	+	+
SP_1760	conserved hypothetical protein	No	+	+	-	-	+	+	-	-	+	-	-	+
SP_1770	glycosyl transferase family protein	No	-	+	-	-	-	+	-	-	+	-	-	+
SP_1771	glycosyl transferase family protein	No	+	+	-	-	-	+	-	-	+	-	-	+
SP_1772	cell wall surface anchor family protein	No	+	+	-	-	+	-	-	-	+	-	-	+
SP_1793	hypothetical protein	No	-	-	-	+	-	-	-	-	-	-	-	+
SP_1830	phosphate transport system regulatory protein PhoU, putative	No	-	-	+	-	-	+	-	-	+	+	+	+
SP_1952	conserved hypothetical protein	No	-	-	+	-	-	+	-	-	+	+	-	+
SP_2136	choline binding protein PcpA	Yes	+	+	+	+	+	+	-	-	+	+	+	+
SP_2235	response regulator ComE	Yes	+	+	+	+	+	+	+	-	+	+	+	+
