# Supplementary material for: Genome Analysis of a Highly Virulent Serotype 1 Strain of Streptococcus pneumoniae from West Africa
Source: PLoS One. 2012 Oct 17;7(10):e26742. doi: 10.1371/journal.pone.0026742 (PMC3474768; doi:10.1371/journal.pone.0026742)
Supplement: Table S2 — Variant Detection in Core Pneumococcal Sequence – Serotype 1-specific positions. The non-repetitive, unique core sequence for the 12 complete pneumococcal genomes analyzed was queried for presence of variants. In particular, we searched for variants in which serotype 1 genomes, PNI0373 and P1031, shared alleles while genomes from other serotypes differed. (sSNP: synonymous SNP; nsSNP-c: conservative non-synonymous SNP; nsSNP-nc: non-conservative non-synonymous SNP; nsSNP-ns: nonsense non-synonymous SNP; nsSNP-rt: read-through non-synonymous SNP indicating mutation in stop codon). (XLS) [file pone.0026742.s002.xls]

## Sheet: Supplemental_table_2
SNP position	CDS	Core	PN73	7058	CGSP14	D39	G54	Hungary 19A-6	JJA	P1031	ATCC 700669	R6	Taiwan 19-F	TIGR4
94	Intergenic	Y	g		a
290	PN73|HMPREF1038_00001	Y	c							nsSNP-n.d. (c:g)
565	PN73|HMPREF1038_00001	Y	c					sSNP (c:t)
880	PN73|HMPREF1038_00001	Y	c				sSNP (c:t)
1033	PN73|HMPREF1038_00001	Y	a											sSNP (a:c)
1482	PN73|HMPREF1038_00001	Y	c										nsSNP-c (c:t)
1816	PN73|HMPREF1038_00002	Y	g		nsSNP-n.d. (g:a)
2377	PN73|HMPREF1038_00002	Y	a										nsSNP-n.d. (a:g)
2757	PN73|HMPREF1038_00002	Y	c											sSNP (c:t)
2977	PN73|HMPREF1038_00003	Y	g				sSNP (g:a)
3040	PN73|HMPREF1038_00003	Y	c											sSNP (c:t)
3345	PN73|HMPREF1038_00004	Y	c							sSNP (c:t)
3381	PN73|HMPREF1038_00004	Y	g	sSNP (g:a)
4123	PN73|HMPREF1038_00004	Y	c				nsSNP-n.d. (c:a)
4759	PN73|HMPREF1038_00005	Y	g		nsSNP-n.d. (g:t)
4849	PN73|HMPREF1038_00005	Y	t										nsSNP-c (t:g)
5010	PN73|HMPREF1038_00006	Y	a		nsSNP-n.d. (a:g)
5115	PN73|HMPREF1038_00006	Y	c										nsSNP-n.d. (c:t)
6010	PN73|HMPREF1038_00006	Y	c										sSNP (c:t)
8340	PN73|HMPREF1038_00006	Y	g										nsSNP-n.d. (g:a)
8365	PN73|HMPREF1038_00006	Y	c										sSNP (c:t)
9187	PN73|HMPREF1038_00009	Y	a										nsSNP-n.d. (a:g)
9205	PN73|HMPREF1038_00009	Y	c										sSNP (c:t)
9328	PN73|HMPREF1038_00010	Y	c							sSNP (c:t)
9479	PN73|HMPREF1038_00010	Y	a										nsSNP-n.d. (a:g)
9535	PN73|HMPREF1038_00010	Y	a										sSNP (a:g)
9825	PN73|HMPREF1038_00010	Y	t				nsSNP-c (t:c)
11213	PN73|HMPREF1038_00011	Y	t								nsSNP-n.d. (t:c)
11461	PN73|HMPREF1038_00011	Y	c					nsSNP-n.d. (c:t)
12243	PN73|HMPREF1038_00012	Y	c											sSNP (c:t)
12948	PN73|HMPREF1038_00013	Y	g					sSNP (g:a)
13386	PN73|HMPREF1038_00013	Y	t											sSNP (t:c)
13485	PN73|HMPREF1038_00013	Y	c											sSNP (c:t)
13872	PN73|HMPREF1038_00013	Y	g	sSNP (g:a)
13926	PN73|HMPREF1038_00013	Y	t											sSNP (t:c)
14542	PN73|HMPREF1038_00014	Y	c											nsSNP-c (c:g)
14595	PN73|HMPREF1038_00014	Y	t				nsSNP-c (t:c)
14629	PN73|HMPREF1038_00014	Y	a											sSNP (a:g)
14668	PN73|HMPREF1038_00014	Y	g											sSNP (g:a)
14688	PN73|HMPREF1038_00014	Y	g	nsSNP-c (g:a)
14839	PN73|HMPREF1038_00014	Y	c		sSNP (c:t)
14930	Intergenic	Y	t		g
15114	Intergenic	Y	a	c		g	c	g	g		g	g		c
15181	Intergenic	Y	c		t		t							t
16657	Intergenic	Y	a		g
17216	Intergenic	Y	g										a
17514	Intergenic	Y	a		t
17817	Intergenic	Y	t										c
19167	Intergenic	Y	c										t
20237	Intergenic	Y	t	c
20380	Intergenic	Y	a											g
21632	Intergenic	Y	g	a
21668	PN73|HMPREF1038_00020	Y	t	nsSNP-c (t:c)
21708	PN73|HMPREF1038_00020	Y	t	nsSNP-n.d. (t:c)
21990	PN73|HMPREF1038_00021	Y	g		sSNP (g:a)
22242	Intergenic	Y	t		c
22274	Intergenic	Y	g		c
22642	Intergenic	Y	g						t
22815	PN73|HMPREF1038_00023	Y	g											nsSNP-c (g:t)
22917	PN73|HMPREF1038_00023	Y	g				sSNP (g:a)
23589	PN73|HMPREF1038_00023	Y	c	sSNP (c:t)
23878	PN73|HMPREF1038_00023	Y	g	nsSNP-n.d. (g:a)
23913	PN73|HMPREF1038_00023	Y	g											sSNP (g:a)
24105	PN73|HMPREF1038_00023	Y	t	sSNP (t:c)
24113	PN73|HMPREF1038_00023	Y	c		nsSNP-n.d. (c:t)
24168	Intergenic	Y	c							t
59881	PN73|HMPREF1038_00084	Y	c		sSNP (c:t)
60014	PN73|HMPREF1038_00084	Y	g										nsSNP-n.d. (g:a)
60604	PN73|HMPREF1038_00086	Y	g				sSNP (g:a)
60706	PN73|HMPREF1038_00086	Y	g											sSNP (g:a)
60718	PN73|HMPREF1038_00086	Y	g	sSNP (g:a)
60759	PN73|HMPREF1038_00086	Y	c				nsSNP-c (c:t)
60859	PN73|HMPREF1038_00086	Y	a	sSNP (a:g)
61008	PN73|HMPREF1038_00087	Y	g		nsSNP-n.d. (g:a)
61039	PN73|HMPREF1038_00087	Y	a		nsSNP-n.d. (a:c)
61422	Intergenic	Y	a					g
61743	PN73|HMPREF1038_00088	Y	t	sSNP (t:c)
61795	PN73|HMPREF1038_00088	Y	g		nsSNP-n.d. (g:a)
61920	PN73|HMPREF1038_00088	Y	c				sSNP (c:a)
62983	PN73|HMPREF1038_00089	Y	t									nsSNP-n.d. (t:c)
63081	PN73|HMPREF1038_00089	Y	g											sSNP (g:t)
63117	PN73|HMPREF1038_00089	Y	g											sSNP (g:a)
63132	PN73|HMPREF1038_00089	Y	c											sSNP (c:t)
63198	PN73|HMPREF1038_00089	Y	a											sSNP (a:g)
63204	PN73|HMPREF1038_00089	Y	a											sSNP (a:c)
63399	Intergenic	Y	a										g
63548	Intergenic	Y	g				a
63715	Intergenic	Y	t											c
63735	Intergenic	Y	c		t
63750	Intergenic	Y	c											t
63800	Intergenic	Y	g					a
64311	PN73|HMPREF1038_00092	Y	t	nsSNP-n.d. (t:g)		nsSNP-n.d. (t:g)	nsSNP-n.d. (t:g)	nsSNP-n.d. (t:g)	nsSNP-n.d. (t:g)		nsSNP-n.d. (t:g)	nsSNP-n.d. (t:g)
64358	PN73|HMPREF1038_00092	Y	g		sSNP (g:a)
64901	PN73|HMPREF1038_00092	Y	a		sSNP (a:t)
64928	PN73|HMPREF1038_00092	Y	t										sSNP (t:c)
65074	PN73|HMPREF1038_00092	Y	a						nsSNP-n.d. (a:c)
65177	PN73|HMPREF1038_00092	Y	g					sSNP (g:t)
65413	Intergenic	Y	g										a
66071	PN73|HMPREF1038_00093	Y	c	nsSNP-n.d. (c:t)
66131	PN73|HMPREF1038_00093	Y	g						nsSNP-c (g:c)
66163	PN73|HMPREF1038_00093	Y	c										sSNP (c:t)
66170	PN73|HMPREF1038_00093	Y	c				nsSNP-n.d. (c:t)
66737	Intergenic	Y	c					a
66808	Intergenic	Y	g					a
66848	Intergenic	Y	g					a
66871	Intergenic	Y	a					g
66872	Intergenic	Y	c						t
66930	Intergenic	Y	a								g
67136	PN73|HMPREF1038_00095	Y	t					sSNP (t:c)
67337	PN73|HMPREF1038_00095	Y	g								sSNP (g:c)
67485	PN73|HMPREF1038_00095	Y	g		nsSNP-n.d. (g:t)
67910	PN73|HMPREF1038_00095	Y	g					sSNP (g:a)
68020	PN73|HMPREF1038_00095	Y	c											nsSNP-c (c:t)
68150	PN73|HMPREF1038_00095	Y	a	sSNP (a:g)
68456	PN73|HMPREF1038_00095	Y	c						sSNP (c:t)
68480	PN73|HMPREF1038_00095	Y	g								sSNP (g:a)
68489	PN73|HMPREF1038_00095	Y	c								sSNP (c:t)
68547	PN73|HMPREF1038_00095	Y	a								nsSNP-c (a:t)
68570	PN73|HMPREF1038_00095	Y	t	sSNP (t:c)
68966	PN73|HMPREF1038_00095	Y	c	sSNP (c:t)
69119	PN73|HMPREF1038_00095	Y	c								sSNP (c:t)
69244	PN73|HMPREF1038_00095	Y	g						nsSNP-n.d. (g:a)
69291	PN73|HMPREF1038_00095	Y	g					nsSNP-n.d. (g:a)
69374	PN73|HMPREF1038_00095	Y	g				sSNP (g:a)
69455	PN73|HMPREF1038_00095	Y	g		sSNP (g:a)
69542	PN73|HMPREF1038_00095	Y	g	nsSNP-n.d. (g:a)
69617	PN73|HMPREF1038_00095	Y	g								sSNP (g:a)
69696	Intergenic	Y	g					a
69769	PN73|HMPREF1038_00096	Y	a					nsSNP-n.d. (a:g)
69951	PN73|HMPREF1038_00096	Y	t	nsSNP-n.d. (t:g)
69997	PN73|HMPREF1038_00096	Y	c					nsSNP-n.d. (c:t)
70022	PN73|HMPREF1038_00096	Y	a					sSNP (a:g)
70046	PN73|HMPREF1038_00096	Y	a					sSNP (a:g)
70052	PN73|HMPREF1038_00096	Y	a					sSNP (a:g)
70090	PN73|HMPREF1038_00096	Y	a					nsSNP-n.d. (a:c)
70100	PN73|HMPREF1038_00096	Y	t					sSNP (t:c)
70106	PN73|HMPREF1038_00096	Y	t					sSNP (t:c)
70142	PN73|HMPREF1038_00096	Y	t					sSNP (t:a)
70153	PN73|HMPREF1038_00096	Y	a					nsSNP-n.d. (a:g)
70153	PN73|HMPREF1038_00097	Y	a					nsSNP-n.d. (a:g)
70665	PN73|HMPREF1038_00099	Y	g		nsSNP-c (g:c)
71321	PN73|HMPREF1038_00099	Y	c					sSNP (c:t)
71416	PN73|HMPREF1038_00098	Y	c	nsSNP-n.d. (c:t)
71446	PN73|HMPREF1038_00098	Y	t											nsSNP-n.d. (t:c)
71612	Intergenic	Y	t				c
71839	PN73|HMPREF1038_00100	Y	c											nsSNP-c (c:g)
72029	PN73|HMPREF1038_00100	Y	a	sSNP (a:c)
72369	PN73|HMPREF1038_00100	Y	g							nsSNP-n.d. (g:a)
72453	PN73|HMPREF1038_00100	Y	g				nsSNP-n.d. (g:t)
72518	PN73|HMPREF1038_00100	Y	g						sSNP (g:a)
72768	PN73|HMPREF1038_00100	Y	g										nsSNP-n.d. (g:t)
72839	PN73|HMPREF1038_00100	Y	c				sSNP (c:t)
72919	PN73|HMPREF1038_00101	Y	c				sSNP (c:t)
72950	PN73|HMPREF1038_00101	Y	c				nsSNP-n.d. (c:t)
74246	PN73|HMPREF1038_00102	Y	c								nsSNP-c (c:g)
74850	Intergenic	Y	c						t
74915	PN73|HMPREF1038_00104	Y	t					sSNP (t:a)
74962	PN73|HMPREF1038_00104	Y	c						nsSNP-n.d. (c:t)
75895	Intergenic	Y	a				g
75993	Intergenic	Y	a				t
76096	Intergenic	Y	t										g
76162	Intergenic	Y	t											a
76166	Intergenic	Y	c				t
76272	Intergenic	Y	g											a
76353	PN73|HMPREF1038_00107	Y	c											sSNP (c:t)
76365	PN73|HMPREF1038_00107	Y	a											sSNP (a:g)
76476	PN73|HMPREF1038_00107	Y	g				sSNP (g:a)
76518	PN73|HMPREF1038_00107	Y	t					sSNP (t:c)
76527	PN73|HMPREF1038_00107	Y	g					sSNP (g:a)
76542	PN73|HMPREF1038_00107	Y	g											sSNP (g:a)
76560	PN73|HMPREF1038_00107	Y	c					sSNP (c:t)
76566	PN73|HMPREF1038_00107	Y	g					sSNP (g:c)
76572	PN73|HMPREF1038_00107	Y	g											sSNP (g:a)
76650	PN73|HMPREF1038_00107	Y	t					sSNP (t:c)
76677	PN73|HMPREF1038_00107	Y	c					sSNP (c:t)
76686	PN73|HMPREF1038_00107	Y	g					sSNP (g:a)
76707	PN73|HMPREF1038_00107	Y	g				nsSNP-c (g:t)
76715	PN73|HMPREF1038_00107	Y	a				nsSNP-n.d. (a:c)
76740	PN73|HMPREF1038_00107	Y	t					sSNP (t:g)
76749	PN73|HMPREF1038_00107	Y	a						sSNP (a:g)
76779	PN73|HMPREF1038_00107	Y	a					nsSNP-c (a:t)
76785	PN73|HMPREF1038_00107	Y	a					sSNP (a:g)
76795	PN73|HMPREF1038_00107	Y	c				nsSNP-n.d. (c:t)
76830	PN73|HMPREF1038_00107	Y	c				sSNP (c:t)
76839	PN73|HMPREF1038_00107	Y	c								sSNP (c:t)
76984	PN73|HMPREF1038_00107	Y	c											nsSNP-n.d. (c:t)
77124	PN73|HMPREF1038_00107	Y	g				sSNP (g:a)
77157	PN73|HMPREF1038_00107	Y	c						sSNP (c:t)
77181	PN73|HMPREF1038_00107	Y	c						sSNP (c:t)
77208	PN73|HMPREF1038_00107	Y	g						sSNP (g:a)
77316	PN73|HMPREF1038_00107	Y	g					sSNP (g:a)
77388	PN73|HMPREF1038_00107	Y	c					sSNP (c:t)
77637	PN73|HMPREF1038_00107	Y	c											sSNP (c:t)
77742	PN73|HMPREF1038_00107	Y	g										sSNP (g:a)
77787	PN73|HMPREF1038_00107	Y	c					sSNP (c:t)
77826	PN73|HMPREF1038_00107	Y	c											sSNP (c:t)
77832	PN73|HMPREF1038_00107	Y	g											sSNP (g:a)
77963	PN73|HMPREF1038_00107	Y	g	nsSNP-n.d. (g:a)
78012	PN73|HMPREF1038_00107	Y	c				sSNP (c:a)
78022	PN73|HMPREF1038_00107	Y	c											nsSNP-n.d. (c:t)
78195	PN73|HMPREF1038_00107	Y	g										sSNP (g:a)
78636	PN73|HMPREF1038_00108	Y	t				sSNP (t:c)
78750	PN73|HMPREF1038_00108	Y	g	sSNP (g:a)
78872	PN73|HMPREF1038_00108	Y	a										nsSNP-n.d. (a:g)
78944	PN73|HMPREF1038_00108	Y	c					nsSNP-c (c:t)
79043	PN73|HMPREF1038_00108	Y	g				nsSNP-n.d. (g:a)
79079	PN73|HMPREF1038_00108	Y	c					nsSNP-c (c:t)
79092	PN73|HMPREF1038_00108	Y	t				nsSNP-n.d. (t:g)
79114	PN73|HMPREF1038_00108	Y	g				nsSNP-n.d. (g:a)
79161	PN73|HMPREF1038_00108	Y	c										sSNP (c:t)
79512	PN73|HMPREF1038_00108	Y	c	sSNP (c:t)
79727	PN73|HMPREF1038_00108	Y	c					nsSNP-n.d. (c:t)
79919	Intergenic	Y	a						t
79951	Intergenic	Y	a				g
80141	PN73|HMPREF1038_00109	Y	a										nsSNP-n.d. (a:g)
80173	PN73|HMPREF1038_00109	Y	c				sSNP (c:t)
80263	PN73|HMPREF1038_00109	Y	g										sSNP (g:a)
80419	PN73|HMPREF1038_00109	Y	g										sSNP (g:a)
80563	PN73|HMPREF1038_00109	Y	c										sSNP (c:t)
80821	Intergenic	Y	t						c
80888	Intergenic	Y	g										a
80971	PN73|HMPREF1038_00110	Y	c										sSNP (c:t)
80995	PN73|HMPREF1038_00110	Y	g						sSNP (g:a)
80996	PN73|HMPREF1038_00110	Y	c										nsSNP-n.d. (c:t)
81008	PN73|HMPREF1038_00110	Y	t				nsSNP-n.d. (t:g)
81212	PN73|HMPREF1038_00110	Y	c										nsSNP-n.d. (c:t)
81351	PN73|HMPREF1038_00110	Y	c	nsSNP-n.d. (c:t)
81420	PN73|HMPREF1038_00110	Y	c										nsSNP-n.d. (c:t)
81427	PN73|HMPREF1038_00110	Y	a											sSNP (a:c)
81452	PN73|HMPREF1038_00110	Y	a											nsSNP-n.d. (a:g)
81877	PN73|HMPREF1038_00110	Y	c										sSNP (c:t)
82208	PN73|HMPREF1038_00110	Y	g											nsSNP-n.d. (g:a)
82453	PN73|HMPREF1038_00110	Y	g						sSNP (g:t)
82665	PN73|HMPREF1038_00110	Y	c				nsSNP-n.d. (c:t)
83097	PN73|HMPREF1038_00110	Y	c										nsSNP-c (c:t)
83179	PN73|HMPREF1038_00110	Y	g				sSNP (g:a)	sSNP (g:a)	sSNP (g:a)				sSNP (g:a)	sSNP (g:a)
83456	PN73|HMPREF1038_00110	Y	g					nsSNP-n.d. (g:a)
83598	PN73|HMPREF1038_00110	Y	c						nsSNP-c (c:t)
83702	PN73|HMPREF1038_00110	Y	g					nsSNP-n.d. (g:c)
83710	PN73|HMPREF1038_00110	Y	g					sSNP (g:a)
83814	PN73|HMPREF1038_00110	Y	c								nsSNP-c (c:t)
84324	PN73|HMPREF1038_00110	Y	c											nsSNP-c (c:t)
84849	PN73|HMPREF1038_00111	Y	a				sSNP (a:g)
84861	PN73|HMPREF1038_00111	Y	g				sSNP (g:a)
84895	PN73|HMPREF1038_00111	Y	c				nsSNP-n.d. (c:a)
84900	PN73|HMPREF1038_00111	Y	g				sSNP (g:a)
84921	PN73|HMPREF1038_00111	Y	g			sSNP (g:t)	sSNP (g:a)	sSNP (g:t)	sSNP (g:t)			sSNP (g:t)
85086	PN73|HMPREF1038_00111	Y	a				sSNP (a:g)
85120	PN73|HMPREF1038_00111	Y	c				sSNP (c:t)
85146	PN73|HMPREF1038_00111	Y	c				sSNP (c:t)
85176	PN73|HMPREF1038_00111	Y	c				sSNP (c:t)
85212	PN73|HMPREF1038_00111	Y	c								sSNP (c:t)
85380	PN73|HMPREF1038_00111	Y	c				sSNP (c:t)
85473	PN73|HMPREF1038_00111	Y	c								sSNP (c:t)
85545	PN73|HMPREF1038_00111	Y	c										sSNP (c:t)
85656	PN73|HMPREF1038_00111	Y	g					sSNP (g:a)
86227	PN73|HMPREF1038_00112	Y	a		nsSNP-n.d. (a:g)
86565	PN73|HMPREF1038_00112	Y	a										sSNP (a:g)
86757	PN73|HMPREF1038_00112	Y	t										sSNP (t:c)
86785	PN73|HMPREF1038_00112	Y	a										nsSNP-c (a:c)
87036	PN73|HMPREF1038_00112	Y	c											sSNP (c:t)
87064	PN73|HMPREF1038_00112	Y	g											nsSNP-n.d. (g:a)
87132	PN73|HMPREF1038_00112	Y	t				sSNP (t:c)
87466	PN73|HMPREF1038_00113	Y	a						nsSNP-n.d. (a:c)
87497	PN73|HMPREF1038_00113	Y	c				sSNP (c:a)
87750	PN73|HMPREF1038_00113	Y	t											sSNP (t:c)
88060	PN73|HMPREF1038_00114	Y	g										nsSNP-n.d. (g:a)
88077	PN73|HMPREF1038_00114	Y	c											nsSNP-n.d. (c:t)
88559	PN73|HMPREF1038_00115	Y	g				nsSNP-n.d. (g:a)
88600	PN73|HMPREF1038_00115	Y	c			sSNP (c:t)	sSNP (c:a)					sSNP (c:t)
88665	PN73|HMPREF1038_00115	Y	c	nsSNP-c (c:t)
88870	PN73|HMPREF1038_00115	Y	c											sSNP (c:t)
88967	PN73|HMPREF1038_00115	Y	g							nsSNP-n.d. (g:a)
89056	PN73|HMPREF1038_00115	Y	t				sSNP (t:c)
89083	PN73|HMPREF1038_00115	Y	g				sSNP (g:a)
89089	PN73|HMPREF1038_00115	Y	t				sSNP (t:c)
89095	PN73|HMPREF1038_00115	Y	t			sSNP (t:g)	sSNP (t:a)					sSNP (t:g)
89167	PN73|HMPREF1038_00115	Y	a				sSNP (a:g)
89194	PN73|HMPREF1038_00115	Y	c				sSNP (c:t)
89212	PN73|HMPREF1038_00115	Y	c				sSNP (c:t)
89236	PN73|HMPREF1038_00115	Y	t				sSNP (t:c)
89248	PN73|HMPREF1038_00115	Y	t			sSNP (t:c)	sSNP (t:c)					sSNP (t:c)
89254	PN73|HMPREF1038_00115	Y	a			sSNP (a:g)	sSNP (a:g)					sSNP (a:g)
89261	PN73|HMPREF1038_00115	Y	g				nsSNP-n.d. (g:a)
89266	PN73|HMPREF1038_00115	Y	c				sSNP (c:t)
89299	PN73|HMPREF1038_00115	Y	c		sSNP (c:t)
89777	PN73|HMPREF1038_00115	Y	g					nsSNP-n.d. (g:a)
89905	PN73|HMPREF1038_00115	Y	g	sSNP (g:a)	sSNP (g:a)	sSNP (g:a)	sSNP (g:a)	sSNP (g:a)	sSNP (g:a)		sSNP (g:a)	sSNP (g:a)	sSNP (g:a)	sSNP (g:a)
90002	Intergenic	Y	g											a
90043	Intergenic	Y	g				a
90146	PN73|HMPREF1038_00116	Y	c					sSNP (c:t)
90149	PN73|HMPREF1038_00116	Y	g				sSNP (g:t)
90308	PN73|HMPREF1038_00116	Y	t										sSNP (t:c)
90342	PN73|HMPREF1038_00116	Y	g					nsSNP-n.d. (g:a)
90434	PN73|HMPREF1038_00116	Y	c	sSNP (c:a)	sSNP (c:a)			sSNP (c:t)					sSNP (c:a)	sSNP (c:a)
90516	PN73|HMPREF1038_00116	Y	t					sSNP (t:c)
90543	PN73|HMPREF1038_00116	Y	g				nsSNP-n.d. (g:t)
90548	PN73|HMPREF1038_00116	Y	g		nsSNP-c (g:t)
90674	PN73|HMPREF1038_00116	Y	c				sSNP (c:t)
90863	PN73|HMPREF1038_00116	Y	c										sSNP (c:t)
91024	PN73|HMPREF1038_00116	Y	a		nsSNP-n.d. (a:g)
91199	PN73|HMPREF1038_00116	Y	c										sSNP (c:t)
91498	PN73|HMPREF1038_00117	Y	c										nsSNP-n.d. (c:t)
91692	Intergenic	Y	c					t
91832	PN73|HMPREF1038_00118	Y	c		sSNP (c:a)
92276	PN73|HMPREF1038_00119	Y	t										nsSNP-n.d. (t:c)
92382	PN73|HMPREF1038_00119	Y	c				sSNP (c:t)
92429	PN73|HMPREF1038_00119	Y	t		nsSNP-n.d. (t:c)
92490	PN73|HMPREF1038_00119	Y	a					sSNP (a:g)
92496	PN73|HMPREF1038_00119	Y	t					sSNP (t:c)
92847	PN73|HMPREF1038_00119	Y	g	sSNP (g:a)
93272	PN73|HMPREF1038_00119	Y	g		nsSNP-n.d. (g:t)
94244	PN73|HMPREF1038_00121	Y	c		sSNP (c:t)
94304	PN73|HMPREF1038_00121	Y	c					sSNP (c:a)
94502	PN73|HMPREF1038_00121	Y	c											sSNP (c:t)
99076	Intergenic	Y	g										a
99160	Intergenic	Y	g											a
99202	Intergenic	Y	c											t
100018	Intergenic	Y	t				c
100098	Intergenic	Y	a							g
100454	PN73|HMPREF1038_00124	Y	c											nsSNP-n.d. (c:t)
100517	PN73|HMPREF1038_00124	Y	g		nsSNP-n.d. (g:a)
100771	PN73|HMPREF1038_00124	Y	c										sSNP (c:t)
100819	PN73|HMPREF1038_00124	Y	c								sSNP (c:t)
100924	PN73|HMPREF1038_00124	Y	c										sSNP (c:t)
101005	PN73|HMPREF1038_00124	Y	c										sSNP (c:t)
101011	PN73|HMPREF1038_00124	Y	c										sSNP (c:t)
101023	PN73|HMPREF1038_00124	Y	g					sSNP (g:t)
101035	PN73|HMPREF1038_00124	Y	g		sSNP (g:a)
101068	PN73|HMPREF1038_00124	Y	g										sSNP (g:a)
101083	PN73|HMPREF1038_00124	Y	c								sSNP (c:a)
101086	PN73|HMPREF1038_00124	Y	t										sSNP (t:c)
101114	PN73|HMPREF1038_00124	Y	a									nsSNP-n.d. (a:g)
101161	PN73|HMPREF1038_00124	Y	c		sSNP (c:t)
101882	PN73|HMPREF1038_00124	Y	g		nsSNP-n.d. (g:a)
102269	PN73|HMPREF1038_00125	Y	c											nsSNP-c (c:g)
102360	PN73|HMPREF1038_00125	Y	c										sSNP (c:t)
102443	PN73|HMPREF1038_00125	Y	a		nsSNP-n.d. (a:c)
102682	PN73|HMPREF1038_00126	Y	a		nsSNP-n.d. (a:g)
102753	PN73|HMPREF1038_00126	Y	c	sSNP (c:t)
102843	PN73|HMPREF1038_00126	Y	c										sSNP (c:a)
102921	PN73|HMPREF1038_00126	Y	c										sSNP (c:t)
102975	PN73|HMPREF1038_00126	Y	c						sSNP (c:a)
103398	PN73|HMPREF1038_00126	Y	c		sSNP (c:t)
103513	PN73|HMPREF1038_00127	Y	c									nsSNP-n.d. (c:g)
104329	PN73|HMPREF1038_00128	Y	a	sSNP (a:g)
104353	PN73|HMPREF1038_00128	Y	c	sSNP (c:t)
104458	PN73|HMPREF1038_00128	Y	c	sSNP (c:t)
104751	Intergenic	Y	g	a									a
104774	Intergenic	Y	g	a	a			a	a		a
104977	Intergenic	Y	c				a
105050	PN73|HMPREF1038_00129	Y	g										sSNP (g:a)
105309	PN73|HMPREF1038_00129	Y	g		nsSNP-n.d. (g:a)
105481	PN73|HMPREF1038_00129	Y	c	nsSNP-c (c:t)
105645	PN73|HMPREF1038_00129	Y	g						nsSNP-n.d. (g:a)
105803	PN73|HMPREF1038_00129	Y	t	sSNP (t:a)
105827	PN73|HMPREF1038_00129	Y	t	sSNP (t:c)
105844	PN73|HMPREF1038_00129	Y	c					nsSNP-n.d. (c:g)
105860	PN73|HMPREF1038_00129	Y	t	sSNP (t:c)
105872	PN73|HMPREF1038_00129	Y	g	sSNP (g:a)
105967	PN73|HMPREF1038_00129	Y	c	nsSNP-c (c:t)
105973	PN73|HMPREF1038_00129	Y	g						nsSNP-n.d. (g:a)
106137	PN73|HMPREF1038_00129	Y	c		nsSNP-n.d.ns (c:t)
106663	PN73|HMPREF1038_00130	Y	g	nsSNP-n.d. (g:t)
106704	PN73|HMPREF1038_00130	Y	c		sSNP (c:t)
106740	PN73|HMPREF1038_00130	Y	c					sSNP (c:t)
106773	PN73|HMPREF1038_00130	Y	g										sSNP (g:a)
106876	PN73|HMPREF1038_00130	Y	g					nsSNP-n.d. (g:a)
107027	PN73|HMPREF1038_00130	Y	c					nsSNP-c (c:t)
107247	PN73|HMPREF1038_00130	Y	a							sSNP (a:g)
107581	PN73|HMPREF1038_00131	Y	g		nsSNP-n.d. (g:a)
107601	PN73|HMPREF1038_00131	Y	t						sSNP (t:c)
107655	PN73|HMPREF1038_00131	Y	a		sSNP (a:g)
107707	PN73|HMPREF1038_00131	Y	c								nsSNP-n.d. (c:t)
107739	PN73|HMPREF1038_00131	Y	g							sSNP (g:a)
107934	PN73|HMPREF1038_00131	Y	g				sSNP (g:t)						sSNP (g:a)	sSNP (g:t)
107941	PN73|HMPREF1038_00131	Y	c					nsSNP-n.d. (c:t)
108078	PN73|HMPREF1038_00131	Y	g	sSNP (g:a)
108119	PN73|HMPREF1038_00131	Y	c					nsSNP-c (c:t)
108225	PN73|HMPREF1038_00131	Y	c		sSNP (c:t)
108278	PN73|HMPREF1038_00131	Y	c		nsSNP-c (c:t)
108340	PN73|HMPREF1038_00131	Y	c							nsSNP-n.d. (c:t)
109681	Intergenic	Y	c								t
109688	Intergenic	Y	c		a
109723	Intergenic	Y	a		g
110246	PN73|HMPREF1038_00136	Y	g										nsSNP-n.d. (g:a)
110311	PN73|HMPREF1038_00136	Y	a		nsSNP-c (a:c)
110344	PN73|HMPREF1038_00136	Y	t				sSNP (t:c)
110353	PN73|HMPREF1038_00136	Y	g						sSNP (g:t)
110541	Intergenic	Y	g								a
110542	Intergenic	Y	t							c
110757	Intergenic	Y	t		c
111559	PN73|HMPREF1038_00138	Y	g	sSNP (g:a)
111584	PN73|HMPREF1038_00138	Y	c							nsSNP-n.d. (c:t)
111724	PN73|HMPREF1038_00138	Y	g							sSNP (g:t)
111736	PN73|HMPREF1038_00138	Y	g				sSNP (g:a)
112027	PN73|HMPREF1038_00138	Y	g	sSNP (g:a)
112300	PN73|HMPREF1038_00138	Y	c				sSNP (c:t)
113258	Intergenic	Y	g										a
113352	PN73|HMPREF1038_00140	Y	c				nsSNP-n.d. (c:t)
114260	PN73|HMPREF1038_00142	Y	a										sSNP (a:g)
114264	PN73|HMPREF1038_00142	Y	g						nsSNP-n.d. (g:t)
114287	PN73|HMPREF1038_00142	Y	c										sSNP (c:t)
114361	PN73|HMPREF1038_00142	Y	g										nsSNP-n.d. (g:a)
114414	PN73|HMPREF1038_00142	Y	a										nsSNP-n.d. (a:g)
114423	PN73|HMPREF1038_00142	Y	g										nsSNP-n.d. (g:a)
118167	Intergenic	Y	t								c			c
118215	Intergenic	Y	t	c	c	c	c	c	c	c	c	c	c	c
118224	Intergenic	Y	g	a	a	a	t	a	a	a	a	a	a	a
118323	Intergenic	Y	a	g		g				g	g	g		g
118521	Intergenic	Y	c	t		t	t	t			t	t	t	t
118558	Intergenic	Y	g			t	n	t			t	t
118683	Intergenic	Y	c					t			t
119283	PN73|HMPREF1038_00146	Y	a									nsSNP-n.d. (a:g)
119436	PN73|HMPREF1038_00146	Y	c	nsSNP-n.d. (c:t)
119508	PN73|HMPREF1038_00146	Y	g									nsSNP-c (g:t)
119594	PN73|HMPREF1038_00146	Y	g						nsSNP-n.d. (g:t)
119701	PN73|HMPREF1038_00146	Y	g							sSNP (g:a)
119719	PN73|HMPREF1038_00146	Y	c											sSNP (c:t)
120360	PN73|HMPREF1038_00147	Y	g						sSNP (g:t)
120585	PN73|HMPREF1038_00147	Y	g	sSNP (g:a)
120639	PN73|HMPREF1038_00147	Y	c		sSNP (c:t)
120834	PN73|HMPREF1038_00147	Y	t	sSNP (t:c)
120942	PN73|HMPREF1038_00147	Y	c	sSNP (c:t)
120973	Intergenic	Y	c	t
121006	Intergenic	Y	g						a
121011	Intergenic	Y	t						a
121205	PN73|HMPREF1038_00148	Y	c											sSNP (c:t)
121256	PN73|HMPREF1038_00148	Y	c						sSNP (c:t)
121505	PN73|HMPREF1038_00148	Y	c								sSNP (c:t)
121904	Intergenic	Y	c		t
121922	Intergenic	Y	a						g
122474	PN73|HMPREF1038_00151	Y	g	nsSNP-n.d. (g:c)
122503	PN73|HMPREF1038_00151	Y	t					nsSNP-n.d. (t:c)	nsSNP-n.d. (t:c)
122522	PN73|HMPREF1038_00151	Y	c	nsSNP-n.d. (c:t)
122544	PN73|HMPREF1038_00151	Y	c							sSNP (c:t)
122870	Intergenic	Y	g	a
123169	PN73|HMPREF1038_00152	Y	g							nsSNP-n.d. (g:a)
123402	PN73|HMPREF1038_00152	Y	t						sSNP (t:c)
123825	PN73|HMPREF1038_00152	Y	c							sSNP (c:t)
123888	PN73|HMPREF1038_00152	Y	c								sSNP (c:t)
123927	PN73|HMPREF1038_00152	Y	c				sSNP (c:t)
124135	PN73|HMPREF1038_00153	Y	c		sSNP (c:t)
124600	PN73|HMPREF1038_00153	Y	c											sSNP (c:a)
124633	PN73|HMPREF1038_00153	Y	c		sSNP (c:t)
124741	PN73|HMPREF1038_00153	Y	c								sSNP (c:t)
124830	PN73|HMPREF1038_00153	Y	c											nsSNP-n.d. (c:t)
124921	PN73|HMPREF1038_00153	Y	c											sSNP (c:t)
125080	PN73|HMPREF1038_00154	Y	t								nsSNP-n.d. (t:c)
125099	PN73|HMPREF1038_00154	Y	c							sSNP (c:t)
125183	PN73|HMPREF1038_00154	Y	c								sSNP (c:a)
125486	PN73|HMPREF1038_00154	Y	t						sSNP (t:c)
125492	PN73|HMPREF1038_00154	Y	g						sSNP (g:a)
125498	PN73|HMPREF1038_00154	Y	c		sSNP (c:t)
125843	PN73|HMPREF1038_00154	Y	c						sSNP (c:t)
126329	PN73|HMPREF1038_00154	Y	c					sSNP (c:t)
126677	Intergenic	Y	g											a
127020	PN73|HMPREF1038_00155	Y	c				sSNP (c:t)
127311	PN73|HMPREF1038_00155	Y	t										sSNP (t:c)
127317	PN73|HMPREF1038_00155	Y	g										sSNP (g:a)
127362	PN73|HMPREF1038_00155	Y	c										sSNP (c:t)
127419	PN73|HMPREF1038_00155	Y	c	sSNP (c:t)
127737	PN73|HMPREF1038_00155	Y	t	sSNP (t:c)										sSNP (t:c)
127876	PN73|HMPREF1038_00156	Y	t								sSNP (t:c)
128976	PN73|HMPREF1038_00157	Y	c										nsSNP-n.d. (c:t)
129049	PN73|HMPREF1038_00157	Y	t										sSNP (t:c)
129066	PN73|HMPREF1038_00157	Y	t										nsSNP-n.d. (t:c)
129088	PN73|HMPREF1038_00157	Y	t										sSNP (t:g)
129106	PN73|HMPREF1038_00157	Y	g										sSNP (g:a)
129133	PN73|HMPREF1038_00157	Y	c								sSNP (c:t)
129150	PN73|HMPREF1038_00157	Y	t										nsSNP-c (t:a)
129163	PN73|HMPREF1038_00157	Y	a										sSNP (a:g)
129192	PN73|HMPREF1038_00157	Y	c								nsSNP-n.d. (c:a)
129265	PN73|HMPREF1038_00157	Y	c										sSNP (c:t)
129270	PN73|HMPREF1038_00157	Y	g										nsSNP-n.d. (g:a)
129286	PN73|HMPREF1038_00157	Y	a										sSNP (a:g)
129338	PN73|HMPREF1038_00157	Y	a	nsSNP-n.d. (a:g)
129355	PN73|HMPREF1038_00157	Y	a										sSNP (a:g)
129367	PN73|HMPREF1038_00157	Y	a										sSNP (a:t)
129373	PN73|HMPREF1038_00157	Y	c										sSNP (c:t)
129433	PN73|HMPREF1038_00157	Y	a										sSNP (a:g)
129493	PN73|HMPREF1038_00157	Y	a										sSNP (a:g)
129503	PN73|HMPREF1038_00157	Y	a										nsSNP-n.d. (a:c)
129568	PN73|HMPREF1038_00157	Y	c		sSNP (c:t)
129649	PN73|HMPREF1038_00157	Y	t										sSNP (t:g)
129819	PN73|HMPREF1038_00157	Y	c								nsSNP-n.d. (c:t)
129850	PN73|HMPREF1038_00157	Y	t										sSNP (t:c)
129906	PN73|HMPREF1038_00157	Y	c		nsSNP-n.d. (c:t)
129939	PN73|HMPREF1038_00157	Y	g	nsSNP-n.d. (g:t)
129984	PN73|HMPREF1038_00157	Y	c						nsSNP-n.d. (c:t)
130029	Intergenic	Y	a				g				g
130058	Intergenic	Y	g											a
130101	PN73|HMPREF1038_00158	Y	a										nsSNP-c (a:c)
130109	PN73|HMPREF1038_00158	Y	t										nsSNP-n.d. (t:c)
130199	PN73|HMPREF1038_00158	Y	t										nsSNP-n.d. (t:c)
130224	PN73|HMPREF1038_00158	Y	a										sSNP (a:c)
130227	PN73|HMPREF1038_00158	Y	a					sSNP (a:g)
130233	PN73|HMPREF1038_00158	Y	g										sSNP (g:a)
130248	PN73|HMPREF1038_00158	Y	g										sSNP (g:a)
130260	PN73|HMPREF1038_00158	Y	g		sSNP (g:a)
130263	PN73|HMPREF1038_00158	Y	t										sSNP (t:c)
130286	PN73|HMPREF1038_00158	Y	t										sSNP (t:g)
130353	PN73|HMPREF1038_00158	Y	c	nsSNP-c (c:a)									sSNP (c:t)
130384	PN73|HMPREF1038_00158	Y	a										nsSNP-n.d. (a:t)
130413	PN73|HMPREF1038_00158	Y	c						sSNP (c:t)
130466	PN73|HMPREF1038_00158	Y	t										nsSNP-n.d. (t:c)
130480	PN73|HMPREF1038_00158	Y	g	nsSNP-n.d. (g:t)
130523	PN73|HMPREF1038_00158	Y	g								nsSNP-n.d. (g:a)
130563	PN73|HMPREF1038_00158	Y	t										sSNP (t:c)
130594	PN73|HMPREF1038_00158	Y	c										nsSNP-n.d. (c:t)
130617	PN73|HMPREF1038_00158	Y	a										sSNP (a:g)
130627	PN73|HMPREF1038_00158	Y	c										nsSNP-n.d. (c:t)
130728	PN73|HMPREF1038_00158	Y	a										sSNP (a:t)
130779	PN73|HMPREF1038_00158	Y	g										sSNP (g:c)
130788	PN73|HMPREF1038_00158	Y	t										sSNP (t:c)
130794	PN73|HMPREF1038_00158	Y	g										sSNP (g:a)
130808	PN73|HMPREF1038_00158	Y	g										sSNP (g:a)
130877	PN73|HMPREF1038_00158	Y	a										nsSNP-n.d. (a:c)
130947	PN73|HMPREF1038_00158	Y	c										sSNP (c:g)
130956	PN73|HMPREF1038_00158	Y	g										sSNP (g:a)
130975	PN73|HMPREF1038_00158	Y	c										nsSNP-n.d. (c:a)
130992	PN73|HMPREF1038_00159	Y	t										nsSNP-n.d. (t:c)
131023	PN73|HMPREF1038_00159	Y	t										sSNP (t:c)
131028	PN73|HMPREF1038_00159	Y	g										sSNP (g:a)
131071	PN73|HMPREF1038_00159	Y	g										sSNP (g:a)
131080	PN73|HMPREF1038_00159	Y	a										sSNP (a:g)
131086	PN73|HMPREF1038_00159	Y	c										sSNP (c:t)
131119	PN73|HMPREF1038_00159	Y	a										sSNP (a:g)
131152	PN73|HMPREF1038_00159	Y	g										sSNP (g:t)
131188	PN73|HMPREF1038_00159	Y	g										sSNP (g:a)
131212	PN73|HMPREF1038_00159	Y	t										sSNP (t:c)
131251	PN73|HMPREF1038_00159	Y	g											sSNP (g:a)
131265	PN73|HMPREF1038_00159	Y	t										nsSNP-c (t:a)
131293	PN73|HMPREF1038_00159	Y	g										sSNP (g:a)
131299	PN73|HMPREF1038_00159	Y	a										sSNP (a:g)
131320	PN73|HMPREF1038_00159	Y	c										sSNP (c:t)
131328	PN73|HMPREF1038_00159	Y	t										nsSNP-n.d. (t:c)
131359	PN73|HMPREF1038_00159	Y	g										sSNP (g:a)
131383	PN73|HMPREF1038_00159	Y	g										sSNP (g:a)
131411	PN73|HMPREF1038_00159	Y	g					nsSNP-c (g:a)
131414	PN73|HMPREF1038_00159	Y	t				nsSNP-n.d. (t:g)
131431	PN73|HMPREF1038_00159	Y	a										sSNP (a:g)
131449	PN73|HMPREF1038_00159	Y	t										sSNP (t:c)
131470	PN73|HMPREF1038_00159	Y	g										sSNP (g:a)
131521	PN73|HMPREF1038_00159	Y	t										sSNP (t:c)
131527	PN73|HMPREF1038_00159	Y	c										sSNP (c:t)
131648	PN73|HMPREF1038_00160	Y	c										sSNP (c:t)
131660	PN73|HMPREF1038_00160	Y	g										sSNP (g:a)
131697	PN73|HMPREF1038_00160	Y	a		nsSNP-n.d. (a:c)
131910	Intergenic	Y	a										g
131940	Intergenic	Y	c	t
132957	PN73|HMPREF1038_00161	Y	c	nsSNP-n.d. (c:t)
132983	PN73|HMPREF1038_00161	Y	g	sSNP (g:a)
133121	PN73|HMPREF1038_00161	Y	a					sSNP (a:g)
133307	PN73|HMPREF1038_00162	Y	g	nsSNP-n.d. (g:a)
133366	PN73|HMPREF1038_00162	Y	c	sSNP (c:t)
134637	PN73|HMPREF1038_00163	Y	g	nsSNP-n.d. (g:a)
134737	PN73|HMPREF1038_00163	Y	t	nsSNP-c (t:c)
134771	PN73|HMPREF1038_00163	Y	t	sSNP (t:c)
134915	PN73|HMPREF1038_00163	Y	g	sSNP (g:t)
134933	PN73|HMPREF1038_00163	Y	c	sSNP (c:t)
134963	PN73|HMPREF1038_00163	Y	t	sSNP (t:c)
134978	PN73|HMPREF1038_00163	Y	c	sSNP (c:t)
134987	PN73|HMPREF1038_00163	Y	a	sSNP (a:g)
135015	PN73|HMPREF1038_00163	Y	t	nsSNP-n.d. (t:g)
135034	PN73|HMPREF1038_00163	Y	a	nsSNP-c (a:g)
135047	PN73|HMPREF1038_00163	Y	t	sSNP (t:c)
135056	PN73|HMPREF1038_00163	Y	g	sSNP (g:a)
135075	PN73|HMPREF1038_00163	Y	c	nsSNP-n.d. (c:t)
135139	PN73|HMPREF1038_00163	Y	c	nsSNP-n.d. (c:t)
135317	PN73|HMPREF1038_00163	Y	a								sSNP (a:c)
135410	PN73|HMPREF1038_00163	Y	c								sSNP (c:t)
135419	PN73|HMPREF1038_00163	Y	g						sSNP (g:a)
135464	PN73|HMPREF1038_00163	Y	g	sSNP (g:a)
135902	PN73|HMPREF1038_00163	Y	c					sSNP (c:t)
135908	PN73|HMPREF1038_00163	Y	c											sSNP (c:t)
135920	PN73|HMPREF1038_00163	Y	c		sSNP (c:t)
136007	PN73|HMPREF1038_00163	Y	c					sSNP (c:t)
136253	PN73|HMPREF1038_00163	Y	g	sSNP (g:a)
136345	Intergenic	Y	a										c
136379	Intergenic	Y	c	t
136537	PN73|HMPREF1038_00164	Y	a										sSNP (a:g)
136586	Intergenic	Y	a	g	g	g	g	g			g	g	g	g
136607	PN73|HMPREF1038_00165	Y	c										sSNP (c:t)
136620	PN73|HMPREF1038_00165	Y	g										nsSNP-n.d. (g:t)
136705	PN73|HMPREF1038_00165	Y	c	nsSNP-n.d. (c:g)
136752	PN73|HMPREF1038_00165	Y	g	nsSNP-n.d. (g:a)
136759	PN73|HMPREF1038_00165	Y	c	nsSNP-n.d. (c:t)
136794	PN73|HMPREF1038_00165	Y	g										nsSNP-n.d. (g:a)
136878	PN73|HMPREF1038_00165	Y	t										nsSNP-n.d. (t:c)
136904	PN73|HMPREF1038_00165	Y	a										sSNP (a:g)
136909	PN73|HMPREF1038_00165	Y	a										nsSNP-n.d. (a:g)
136922	PN73|HMPREF1038_00165	Y	c										sSNP (c:a)
136949	PN73|HMPREF1038_00165	Y	c	sSNP (c:t)									sSNP (c:g)
136972	PN73|HMPREF1038_00165	Y	t										nsSNP-n.d. (t:c)
137153	PN73|HMPREF1038_00165	Y	g							sSNP (g:a)
137408	PN73|HMPREF1038_00166	Y	g						sSNP (g:t)
137906	PN73|HMPREF1038_00166	Y	a					sSNP (a:g)
138092	PN73|HMPREF1038_00166	Y	c										sSNP (c:t)
138184	PN73|HMPREF1038_00167	Y	a	sSNP (a:g)
138409	PN73|HMPREF1038_00167	Y	c		sSNP (c:t)
138508	PN73|HMPREF1038_00167	Y	g	nsSNP-c (g:t)
138591	PN73|HMPREF1038_00167	Y	c					nsSNP-n.d. (c:t)
138739	PN73|HMPREF1038_00167	Y	g						sSNP (g:a)
139099	PN73|HMPREF1038_00168	Y	a	sSNP (a:t)
139216	PN73|HMPREF1038_00168	Y	t				sSNP (t:g)
139631	Intergenic	Y	c					a
139650	Intergenic	Y	t					a
139809	PN73|HMPREF1038_00169	Y	a					sSNP (a:g)
139828	PN73|HMPREF1038_00169	Y	g										nsSNP-c (g:a)
139842	PN73|HMPREF1038_00169	Y	g											sSNP (g:a)
139851	PN73|HMPREF1038_00169	Y	a					nsSNP-n.d. (a:t)
139860	PN73|HMPREF1038_00169	Y	g					sSNP (g:a)
139896	PN73|HMPREF1038_00169	Y	g					sSNP (g:a)
139902	PN73|HMPREF1038_00169	Y	a					sSNP (a:g)
139910	PN73|HMPREF1038_00169	Y	t					nsSNP-n.d. (t:g)
139920	PN73|HMPREF1038_00169	Y	g		sSNP (g:t)			sSNP (g:a)
139938	PN73|HMPREF1038_00169	Y	c					sSNP (c:t)			sSNP (c:t)
139971	PN73|HMPREF1038_00169	Y	a					sSNP (a:g)
140022	Intergenic	Y	a					g
140106	Intergenic	Y	c	t
140197	Intergenic	Y	a	g
142907	PN73|HMPREF1038_00172	Y	a						sSNP (a:g)
142951	PN73|HMPREF1038_00172	Y	a				nsSNP-n.d. (a:c)
142961	PN73|HMPREF1038_00172	Y	t				sSNP (t:c)		sSNP (t:c)
142970	PN73|HMPREF1038_00172	Y	a	sSNP (a:t)	sSNP (a:t)	sSNP (a:t)	sSNP (a:c)	sSNP (a:t)	sSNP (a:t)		sSNP (a:t)	sSNP (a:t)	sSNP (a:t)	sSNP (a:t)
142979	PN73|HMPREF1038_00172	Y	t				sSNP (t:c)
142985	PN73|HMPREF1038_00172	Y	g				sSNP (g:c)
143168	PN73|HMPREF1038_00172	Y	c						sSNP (c:t)
143189	PN73|HMPREF1038_00172	Y	g						sSNP (g:a)
143207	PN73|HMPREF1038_00172	Y	c						sSNP (c:t)
143273	PN73|HMPREF1038_00172	Y	t	sSNP (t:c)	sSNP (t:c)	sSNP (t:c)	sSNP (t:c)	sSNP (t:c)	sSNP (t:c)		sSNP (t:c)	sSNP (t:c)	sSNP (t:c)	sSNP (t:c)
143423	PN73|HMPREF1038_00172	Y	c	sSNP (c:a)	sSNP (c:a)	sSNP (c:a)	sSNP (c:a)	sSNP (c:a)	sSNP (c:a)		sSNP (c:a)	sSNP (c:a)	sSNP (c:a)	sSNP (c:a)
143444	PN73|HMPREF1038_00172	Y	t											sSNP (t:c)
143483	PN73|HMPREF1038_00172	Y	g	sSNP (g:t)	sSNP (g:t)	sSNP (g:t)	sSNP (g:t)	sSNP (g:t)			sSNP (g:t)	sSNP (g:t)	sSNP (g:t)	sSNP (g:a)
143486	PN73|HMPREF1038_00172	Y	c						sSNP (c:t)
143495	PN73|HMPREF1038_00172	Y	g											sSNP (g:a)
143532	Intergenic	Y	t											c
143560	Intergenic	Y	g	a	a	a	a	a			a	a	a	a
143574	Intergenic	Y	c											g
143587	Intergenic	Y	c											t
144696	PN73|HMPREF1038_00174	Y	g											nsSNP-n.d. (g:t)
145001	Intergenic	Y	c							t
145219	Intergenic	Y	t											a
145303	PN73|HMPREF1038_00175	Y	c						nsSNP-n.d. (c:t)
145489	Intergenic	Y	g		t
145504	Intergenic	Y	g			t		t	t		t	t		t
145535	Intergenic	Y	t				c
145560	Intergenic	Y	a						g
145570	Intergenic	Y	g						t
145977	Intergenic	Y	c						t
145991	Intergenic	Y	g	a
153142	Intergenic	Y	a										g
153144	Intergenic	Y	g	a
153150	Intergenic	Y	c											a
153614	PN73|HMPREF1038_00187	Y	a						nsSNP-n.d. (a:g)
153628	PN73|HMPREF1038_00187	Y	a		sSNP (a:g)
153670	PN73|HMPREF1038_00187	Y	c								sSNP (c:t)
153720	PN73|HMPREF1038_00187	Y	a	nsSNP-c (a:t)
153749	PN73|HMPREF1038_00187	Y	g	nsSNP-n.d. (g:a)
153836	Intergenic	Y	a				c
153864	Intergenic	Y	g		a
153939	PN73|HMPREF1038_00188	Y	g	nsSNP-n.d. (g:t)
153967	PN73|HMPREF1038_00188	Y	c		sSNP (c:t)
153998	PN73|HMPREF1038_00188	Y	c	nsSNP-n.d. (c:t)
154005	PN73|HMPREF1038_00188	Y	c								nsSNP-n.d. (c:t)
154023	PN73|HMPREF1038_00188	Y	c								nsSNP-c (c:t)
154086	Intergenic	Y	g		a
154128	Intergenic	Y	t					c
154134	Intergenic	Y	c	t
154207	Intergenic	Y	g			a						a		a
154215	Intergenic	Y	c		a
154288	Intergenic	Y	c					t
154295	Intergenic	Y	a			g						g	g
154311	Intergenic	Y	g											t
154316	Intergenic	Y	g										a
154328	Intergenic	Y	c										t
154381	PN73|HMPREF1038_00189	Y	t					sSNP (t:c)
156427	Intergenic	Y	a					g
156434	Intergenic	Y	t								a
156448	Intergenic	Y	c											a
156482	Intergenic	Y	t	g
156525	Intergenic	Y	g						t
156527	Intergenic	Y	a					g
156559	Intergenic	Y	a				g
156609	Intergenic	Y	t				c
156854	PN73|HMPREF1038_00190	Y	c					sSNP (c:t)
157055	PN73|HMPREF1038_00190	Y	c		sSNP (c:t)
157199	PN73|HMPREF1038_00190	Y	t					sSNP (t:c)
157292	PN73|HMPREF1038_00190	Y	c					sSNP (c:t)
157307	PN73|HMPREF1038_00190	Y	c					sSNP (c:t)
157367	PN73|HMPREF1038_00190	Y	t		sSNP (t:c)
157421	PN73|HMPREF1038_00190	Y	c							sSNP (c:t)
157504	PN73|HMPREF1038_00190	Y	a						nsSNP-n.d. (a:c)
157596	PN73|HMPREF1038_00190	Y	c						nsSNP-n.d. (c:t)
157658	PN73|HMPREF1038_00190	Y	c		sSNP (c:t)
157724	PN73|HMPREF1038_00190	Y	g						sSNP (g:c)
158002	PN73|HMPREF1038_00191	Y	c		sSNP (c:t)
158162	PN73|HMPREF1038_00191	Y	g				nsSNP-n.d. (g:a)
158215	PN73|HMPREF1038_00191	Y	g	sSNP (g:a)				sSNP (g:a)
158242	PN73|HMPREF1038_00191	Y	g				sSNP (g:a)
158266	PN73|HMPREF1038_00191	Y	t				sSNP (t:g)
158361	PN73|HMPREF1038_00191	Y	c											nsSNP-c (c:t)
158367	PN73|HMPREF1038_00191	Y	t	nsSNP-n.d.ns (t:a)
158530	PN73|HMPREF1038_00192	Y	t					sSNP (t:c)
158537	PN73|HMPREF1038_00192	Y	c					sSNP (c:t)
158587	PN73|HMPREF1038_00192	Y	c		sSNP (c:t)
158629	PN73|HMPREF1038_00192	Y	c		sSNP (c:t)
158701	PN73|HMPREF1038_00192	Y	g					sSNP (g:a)
158788	PN73|HMPREF1038_00192	Y	a		nsSNP-c (a:c)
158806	PN73|HMPREF1038_00192	Y	a		sSNP (a:g)
158836	PN73|HMPREF1038_00192	Y	t		sSNP (t:c)
158843	PN73|HMPREF1038_00192	Y	g		nsSNP-n.d. (g:a)
158854	PN73|HMPREF1038_00192	Y	g					sSNP (g:t)
158875	PN73|HMPREF1038_00192	Y	a					sSNP (a:g)
158932	PN73|HMPREF1038_00192	Y	c		sSNP (c:t)
158959	PN73|HMPREF1038_00192	Y	t		sSNP (t:a)
159052	PN73|HMPREF1038_00192	Y	t				sSNP (t:c)
159202	PN73|HMPREF1038_00192	Y	g						sSNP (g:a)
159208	PN73|HMPREF1038_00192	Y	c				sSNP (c:t)
159319	PN73|HMPREF1038_00192	Y	t	sSNP (t:c)
159361	PN73|HMPREF1038_00192	Y	a								sSNP (a:g)
159469	PN73|HMPREF1038_00192	Y	t					sSNP (t:c)
159490	PN73|HMPREF1038_00192	Y	g	sSNP (g:a)
159496	PN73|HMPREF1038_00192	Y	t								sSNP (t:c)
159500	PN73|HMPREF1038_00192	Y	t		sSNP (t:c)
159508	PN73|HMPREF1038_00192	Y	g	sSNP (g:a)
159512	PN73|HMPREF1038_00192	Y	t						sSNP (t:c)
159667	PN73|HMPREF1038_00192	Y	t		sSNP (t:c)
159679	PN73|HMPREF1038_00192	Y	g								sSNP (g:c)
159694	PN73|HMPREF1038_00192	Y	g					sSNP (g:a)
159712	PN73|HMPREF1038_00192	Y	t								sSNP (t:c)
159760	PN73|HMPREF1038_00192	Y	t								sSNP (t:c)
159769	PN73|HMPREF1038_00192	Y	c		sSNP (c:t)
159775	PN73|HMPREF1038_00192	Y	t					sSNP (t:c)
159784	PN73|HMPREF1038_00192	Y	c					sSNP (c:t)
159790	PN73|HMPREF1038_00192	Y	t					sSNP (t:a)
159833	PN73|HMPREF1038_00192	Y	g					nsSNP-n.d. (g:a)
159939	PN73|HMPREF1038_00192	Y	g		nsSNP-n.d. (g:a)
160015	PN73|HMPREF1038_00192	Y	g								sSNP (g:a)
160051	PN73|HMPREF1038_00192	Y	c								sSNP (c:t)
160108	PN73|HMPREF1038_00192	Y	c					sSNP (c:t)
160159	PN73|HMPREF1038_00192	Y	c					sSNP (c:t)
160234	PN73|HMPREF1038_00192	Y	c	sSNP (c:t)
160261	PN73|HMPREF1038_00192	Y	a								sSNP (a:g)
160357	Intergenic	Y	c					t
160362	Intergenic	Y	t	g
160841	PN73|HMPREF1038_00194	Y	a						sSNP (a:g)
161222	PN73|HMPREF1038_00194	Y	g				sSNP (g:a)
161384	PN73|HMPREF1038_00194	Y	g											sSNP (g:a)
161668	PN73|HMPREF1038_00194	Y	c		nsSNP-n.d. (c:t)
161852	PN73|HMPREF1038_00194	Y	t	sSNP (t:a)	sSNP (t:a)	sSNP (t:a)	sSNP (t:a)	sSNP (t:a)	sSNP (t:a)		sSNP (t:a)	sSNP (t:a)	sSNP (t:a)	sSNP (t:a)
161858	PN73|HMPREF1038_00194	Y	t	sSNP (t:a)	sSNP (t:a)	sSNP (t:a)	sSNP (t:a)	sSNP (t:a)	sSNP (t:a)		sSNP (t:a)	sSNP (t:a)	sSNP (t:a)	sSNP (t:a)
161876	PN73|HMPREF1038_00194	Y	c					sSNP (c:t)
161885	PN73|HMPREF1038_00194	Y	t					sSNP (t:a)
162074	PN73|HMPREF1038_00194	Y	t					sSNP (t:c)
162086	PN73|HMPREF1038_00194	Y	c					sSNP (c:t)
162146	PN73|HMPREF1038_00194	Y	t					sSNP (t:c)
162152	PN73|HMPREF1038_00194	Y	c					sSNP (c:t)
162164	PN73|HMPREF1038_00194	Y	a					sSNP (a:g)
162311	PN73|HMPREF1038_00194	Y	g					sSNP (g:a)
162353	PN73|HMPREF1038_00194	Y	t					sSNP (t:c)
162557	PN73|HMPREF1038_00195	Y	c					nsSNP-n.d. (c:t)
162564	PN73|HMPREF1038_00195	Y	g					sSNP (g:a)
162569	PN73|HMPREF1038_00195	Y	g					sSNP (g:a)
162806	Intergenic	Y	c		t
162815	Intergenic	Y	t				c
162819	Intergenic	Y	a		g
162994	Intergenic	Y	g	c	a			c					c	c
163077	Intergenic	Y	t				c
163193	Intergenic	Y	c	t
163219	Intergenic	Y	c	t
163224	Intergenic	Y	c	t
163245	Intergenic	Y	c	t
163251	Intergenic	Y	a	t
163259	Intergenic	Y	a	g
163269	Intergenic	Y	t	g
163286	Intergenic	Y	g	c
163424	Intergenic	Y	c				a
164011	PN73|HMPREF1038_00198	Y	t		sSNP (t:c)
164125	PN73|HMPREF1038_00198	Y	c								sSNP (c:a)
164211	PN73|HMPREF1038_00198	Y	c	nsSNP-c (c:t)
164227	PN73|HMPREF1038_00198	Y	c										sSNP (c:t)
164239	PN73|HMPREF1038_00198	Y	t										sSNP (t:g)
164678	PN73|HMPREF1038_00199	Y	a	nsSNP-n.d. (a:c)
164707	PN73|HMPREF1038_00199	Y	a	nsSNP-n.d. (a:g)		nsSNP-n.d. (a:g)	nsSNP-n.d. (a:g)	nsSNP-n.d. (a:g)	nsSNP-n.d. (a:g)		nsSNP-n.d. (a:g)	nsSNP-n.d. (a:g)	nsSNP-n.d. (a:g)	nsSNP-n.d. (a:g)
164724	PN73|HMPREF1038_00199	Y	c				sSNP (c:t)
164730	PN73|HMPREF1038_00199	Y	t				sSNP (t:g)
164877	PN73|HMPREF1038_00199	Y	t	sSNP (t:c)			sSNP (t:c)
164943	PN73|HMPREF1038_00199	Y	c				sSNP (c:t)
164964	PN73|HMPREF1038_00199	Y	a				nsSNP-n.d. (a:t)
164969	PN73|HMPREF1038_00199	Y	c	nsSNP-c (c:g)
164998	PN73|HMPREF1038_00199	Y	g											nsSNP-n.d. (g:a)
165012	PN73|HMPREF1038_00199	Y	g				nsSNP-c (g:t)
165312	PN73|HMPREF1038_00200	Y	t								nsSNP-c (t:c)
165505	PN73|HMPREF1038_00200	Y	c											sSNP (c:t)
165559	PN73|HMPREF1038_00200	Y	a		sSNP (a:g)			sSNP (a:g)						sSNP (a:g)
165636	PN73|HMPREF1038_00200	Y	c				nsSNP-c (c:t)
165709	PN73|HMPREF1038_00200	Y	a					sSNP (a:t)
165737	PN73|HMPREF1038_00200	Y	c										nsSNP-n.d. (c:t)
165766	PN73|HMPREF1038_00200	Y	c		sSNP (c:t)
165778	PN73|HMPREF1038_00200	Y	a		sSNP (a:g)
165826	PN73|HMPREF1038_00200	Y	a	sSNP (a:t)
165848	PN73|HMPREF1038_00200	Y	a					nsSNP-n.d. (a:g)
165864	PN73|HMPREF1038_00200	Y	c											nsSNP-n.d. (c:t)
165914	PN73|HMPREF1038_00200	Y	c					sSNP (c:t)
165943	PN73|HMPREF1038_00200	Y	t		sSNP (t:c)
166037	PN73|HMPREF1038_00200	Y	g		nsSNP-n.d. (g:a)
166082	Intergenic	Y	a	g
166393	PN73|HMPREF1038_00201	Y	c				nsSNP-n.d. (c:t)
166447	PN73|HMPREF1038_00201	Y	c				nsSNP-n.d. (c:t)
167908	Intergenic	Y	c				t
168540	Intergenic	Y	t											g
168550	Intergenic	Y	a				g
168655	Intergenic	Y	c					t
168886	Intergenic	Y	c											t
169017	Intergenic	Y	a										g
169264	Intergenic	Y	c						t
169374	Intergenic	Y	g										a
170776	Intergenic	Y	t	c
170818	Intergenic	Y	c											a
171226	PN73|HMPREF1038_00208	Y	t											sSNP (t:g)
171402	PN73|HMPREF1038_00208	Y	a										nsSNP-n.d. (a:g)
172018	PN73|HMPREF1038_00208	Y	c										sSNP (c:t)
174638	PN73|HMPREF1038_00213	Y	c				nsSNP-n.d. (c:t)
174710	PN73|HMPREF1038_00213	Y	a										nsSNP-n.d. (a:g)
174941	PN73|HMPREF1038_00214	Y	c		sSNP (c:a)
175058	PN73|HMPREF1038_00214	Y	c										sSNP (c:t)
175071	PN73|HMPREF1038_00214	Y	c				nsSNP-n.d. (c:t)
177169	Intergenic	Y	c		t				t		t		t	t
177291	PN73|HMPREF1038_00216	Y	c	sSNP (c:t)	sSNP (c:t)	sSNP (c:t)	sSNP (c:t)		sSNP (c:t)		sSNP (c:t)	sSNP (c:t)	sSNP (c:t)	sSNP (c:t)
177297	PN73|HMPREF1038_00216	Y	g					sSNP (g:t)
177360	PN73|HMPREF1038_00216	Y	t		sSNP (t:c)
177560	PN73|HMPREF1038_00216	Y	a		nsSNP-n.d. (a:g)
177571	PN73|HMPREF1038_00216	Y	c		nsSNP-n.d. (c:g)				nsSNP-n.d. (c:g)		nsSNP-n.d. (c:g)
177636	PN73|HMPREF1038_00216	Y	c		sSNP (c:t)
177643	PN73|HMPREF1038_00216	Y	a	nsSNP-n.d. (a:g)	nsSNP-n.d. (a:g)	nsSNP-n.d. (a:g)	nsSNP-n.d. (a:g)	nsSNP-n.d. (a:g)	nsSNP-n.d. (a:g)		nsSNP-n.d. (a:g)	nsSNP-n.d. (a:g)	nsSNP-n.d. (a:g)	nsSNP-n.d. (a:g)
177807	PN73|HMPREF1038_00216	Y	a		sSNP (a:g)
178148	Intergenic	Y	c	a	t	a	a	a	t		t	a	a	t
178180	Intergenic	Y	t		g
178224	Intergenic	Y	a		g
178236	Intergenic	Y	c		t
178249	Intergenic	Y	c	a	g	a	a	a				a	a
178258	Intergenic	Y	c		t
178366	Intergenic	Y	c		t			t
178382	Intergenic	Y	a		g
179429	PN73|HMPREF1038_00219	Y	c		sSNP (c:t)
179670	PN73|HMPREF1038_00219	Y	c				nsSNP-n.d. (c:t)
179734	PN73|HMPREF1038_00219	Y	c		nsSNP-c (c:t)
179914	PN73|HMPREF1038_00219	Y	c										nsSNP-c (c:t)
179975	PN73|HMPREF1038_00219	Y	t		sSNP (t:c)								sSNP (t:c)
180047	Intergenic	Y	a				c
180912	PN73|HMPREF1038_00220	Y	t							nsSNP-n.d. (t:c)
180937	PN73|HMPREF1038_00220	Y	c					sSNP (c:t)
180988	PN73|HMPREF1038_00220	Y	c		sSNP (c:t)
181105	PN73|HMPREF1038_00220	Y	c											sSNP (c:t)
181213	PN73|HMPREF1038_00220	Y	t		sSNP (t:c)
181320	Intergenic	Y	t		a
181916	PN73|HMPREF1038_00221	Y	g		nsSNP-n.d. (g:a)
182306	PN73|HMPREF1038_00221	Y	c	nsSNP-n.d. (c:t)
182390	Intergenic	Y	t		c
182419	Intergenic	Y	c		t
182516	PN73|HMPREF1038_00222	Y	a		sSNP (a:g)				sSNP (a:t)		sSNP (a:t)			sSNP (a:t)
182620	PN73|HMPREF1038_00222	Y	g		nsSNP-c (g:a)									nsSNP-c (g:a)
182702	PN73|HMPREF1038_00222	Y	a		sSNP (a:g)
182720	PN73|HMPREF1038_00222	Y	a		sSNP (a:g)
182756	PN73|HMPREF1038_00222	Y	c		sSNP (c:t)
182762	PN73|HMPREF1038_00222	Y	c											sSNP (c:t)
182768	PN73|HMPREF1038_00222	Y	c		sSNP (c:t)
182876	PN73|HMPREF1038_00222	Y	c		nsSNP-c (c:g)
182942	PN73|HMPREF1038_00222	Y	a		sSNP (a:t)
183017	PN73|HMPREF1038_00222	Y	c											nsSNP-n.d. (c:g)
183092	PN73|HMPREF1038_00222	Y	g					sSNP (g:t)
183114	PN73|HMPREF1038_00222	Y	a		nsSNP-n.d. (a:t)
183278	PN73|HMPREF1038_00222	Y	t				sSNP (t:c)
183714	PN73|HMPREF1038_00223	Y	g				nsSNP-n.d. (g:a)
183734	PN73|HMPREF1038_00223	Y	c										sSNP (c:t)
183776	PN73|HMPREF1038_00223	Y	c						sSNP (c:t)
183841	PN73|HMPREF1038_00223	Y	c		nsSNP-n.d. (c:a)
183896	PN73|HMPREF1038_00223	Y	g						sSNP (g:a)
183992	PN73|HMPREF1038_00223	Y	c		sSNP (c:t)
184055	PN73|HMPREF1038_00223	Y	t		sSNP (t:c)
184079	PN73|HMPREF1038_00223	Y	c		sSNP (c:t)
184128	PN73|HMPREF1038_00223	Y	g											nsSNP-n.d. (g:t)
184157	PN73|HMPREF1038_00223	Y	c		sSNP (c:t)
184181	PN73|HMPREF1038_00223	Y	t		sSNP (t:c)
184235	PN73|HMPREF1038_00223	Y	a		sSNP (a:g)
184384	Intergenic	Y	c		g		t
184499	PN73|HMPREF1038_00224	Y	g		sSNP (g:a)
184541	PN73|HMPREF1038_00224	Y	g		sSNP (g:a)
184583	PN73|HMPREF1038_00224	Y	a		sSNP (a:g)
184616	PN73|HMPREF1038_00224	Y	g	sSNP (g:t)
184619	PN73|HMPREF1038_00224	Y	c		sSNP (c:t)
184631	PN73|HMPREF1038_00224	Y	a		sSNP (a:g)
184730	PN73|HMPREF1038_00224	Y	t		sSNP (t:c)
184745	PN73|HMPREF1038_00224	Y	c		sSNP (c:g)
184805	PN73|HMPREF1038_00224	Y	c		sSNP (c:t)
184838	PN73|HMPREF1038_00224	Y	t		sSNP (t:c)
184862	PN73|HMPREF1038_00224	Y	c		sSNP (c:t)
184895	PN73|HMPREF1038_00224	Y	a		sSNP (a:g)
184914	PN73|HMPREF1038_00224	Y	t		sSNP (t:c)
184922	PN73|HMPREF1038_00224	Y	g		sSNP (g:a)
184988	PN73|HMPREF1038_00224	Y	a						sSNP (a:g)
184994	PN73|HMPREF1038_00224	Y	g		sSNP (g:a)
185042	PN73|HMPREF1038_00224	Y	a		sSNP (a:g)
185048	PN73|HMPREF1038_00224	Y	c		sSNP (c:t)
185057	PN73|HMPREF1038_00224	Y	g		sSNP (g:c)
185069	PN73|HMPREF1038_00224	Y	g		sSNP (g:t)
185081	PN73|HMPREF1038_00224	Y	t		sSNP (t:g)
185132	PN73|HMPREF1038_00224	Y	t		sSNP (t:c)
185138	PN73|HMPREF1038_00224	Y	g		sSNP (g:a)
185177	PN73|HMPREF1038_00224	Y	a		sSNP (a:g)
185186	PN73|HMPREF1038_00224	Y	c		sSNP (c:a)
185282	PN73|HMPREF1038_00224	Y	g		sSNP (g:a)
185561	PN73|HMPREF1038_00224	Y	g		sSNP (g:a)
185573	PN73|HMPREF1038_00224	Y	c		sSNP (c:t)
185612	PN73|HMPREF1038_00224	Y	g		sSNP (g:t)
185618	PN73|HMPREF1038_00224	Y	g		sSNP (g:t)
185627	PN73|HMPREF1038_00224	Y	a		sSNP (a:g)
185660	PN73|HMPREF1038_00224	Y	a		sSNP (a:g)
185732	PN73|HMPREF1038_00224	Y	t		sSNP (t:c)
185739	PN73|HMPREF1038_00224	Y	t						nsSNP-n.d. (t:c)
185750	PN73|HMPREF1038_00224	Y	c		sSNP (c:t)
185853	PN73|HMPREF1038_00225	Y	t		sSNP (t:c)
185871	PN73|HMPREF1038_00225	Y	c		sSNP (c:t)
185934	PN73|HMPREF1038_00225	Y	a		sSNP (a:t)
186006	PN73|HMPREF1038_00225	Y	t		sSNP (t:c)	sSNP (t:c)	sSNP (t:c)		sSNP (t:c)		sSNP (t:c)	sSNP (t:c)	sSNP (t:c)	sSNP (t:c)
186024	PN73|HMPREF1038_00225	Y	a		sSNP (a:c)
186129	PN73|HMPREF1038_00225	Y	c		sSNP (c:t)
186138	PN73|HMPREF1038_00225	Y	c		sSNP (c:t)
186189	PN73|HMPREF1038_00225	Y	t		sSNP (t:c)
186198	PN73|HMPREF1038_00225	Y	t		sSNP (t:c)
186210	PN73|HMPREF1038_00225	Y	c		sSNP (c:t)
186252	PN73|HMPREF1038_00225	Y	a		sSNP (a:c)
186269	PN73|HMPREF1038_00225	Y	c							nsSNP-n.d. (c:a)
186279	PN73|HMPREF1038_00225	Y	a		sSNP (a:g)
186285	PN73|HMPREF1038_00225	Y	c		sSNP (c:t)
186297	PN73|HMPREF1038_00225	Y	c		sSNP (c:t)
186343	PN73|HMPREF1038_00225	Y	g					nsSNP-n.d. (g:a)
186579	PN73|HMPREF1038_00225	Y	c		sSNP (c:t)
186642	PN73|HMPREF1038_00225	Y	c		sSNP (c:t)
186693	PN73|HMPREF1038_00225	Y	t		sSNP (t:c)
186702	PN73|HMPREF1038_00225	Y	g		sSNP (g:a)
186723	PN73|HMPREF1038_00225	Y	t		sSNP (t:c)
186744	PN73|HMPREF1038_00225	Y	g		sSNP (g:t)
186745	PN73|HMPREF1038_00225	Y	g										nsSNP-n.d. (g:t)
186783	PN73|HMPREF1038_00225	Y	c		sSNP (c:t)
186789	PN73|HMPREF1038_00225	Y	a		sSNP (a:g)
186792	PN73|HMPREF1038_00225	Y	c	sSNP (c:t)
186798	PN73|HMPREF1038_00225	Y	t	sSNP (t:c)
186801	PN73|HMPREF1038_00225	Y	a		sSNP (a:g)
186813	PN73|HMPREF1038_00225	Y	a		sSNP (a:g)				sSNP (a:g)
186819	PN73|HMPREF1038_00225	Y	a				sSNP (a:g)
186868	PN73|HMPREF1038_00226	Y	a						sSNP (a:g)
186889	PN73|HMPREF1038_00226	Y	t		sSNP (t:c)
186893	PN73|HMPREF1038_00226	Y	g						nsSNP-n.d. (g:t)
186901	PN73|HMPREF1038_00226	Y	g		sSNP (g:a)
186958	PN73|HMPREF1038_00226	Y	t		sSNP (t:c)
187009	PN73|HMPREF1038_00226	Y	g		sSNP (g:t)
187021	PN73|HMPREF1038_00226	Y	c		sSNP (c:t)
187027	PN73|HMPREF1038_00226	Y	g		sSNP (g:a)
187066	PN73|HMPREF1038_00226	Y	a		sSNP (a:t)
187072	PN73|HMPREF1038_00226	Y	t		sSNP (t:c)
187079	PN73|HMPREF1038_00226	Y	g						nsSNP-n.d. (g:a)
187093	PN73|HMPREF1038_00226	Y	c		sSNP (c:t)
187103	PN73|HMPREF1038_00226	Y	a		nsSNP-n.d. (a:g)
187635	PN73|HMPREF1038_00227	Y	t		nsSNP-n.d. (t:c)
187644	PN73|HMPREF1038_00227	Y	t		nsSNP-n.d. (t:c)
187667	PN73|HMPREF1038_00227	Y	t										nsSNP-n.d. (t:g)
187674	PN73|HMPREF1038_00227	Y	c					nsSNP-n.d. (c:t)
187717	PN73|HMPREF1038_00227	Y	c		sSNP (c:t)
187810	PN73|HMPREF1038_00227	Y	c		sSNP (c:t)
187818	PN73|HMPREF1038_00227	Y	t		nsSNP-n.d. (t:g)
187867	PN73|HMPREF1038_00227	Y	g		sSNP (g:t)
187906	PN73|HMPREF1038_00227	Y	t		sSNP (t:c)
187957	PN73|HMPREF1038_00227	Y	g		sSNP (g:a)
187988	PN73|HMPREF1038_00227	Y	a		nsSNP-c (a:g)
188081	PN73|HMPREF1038_00227	Y	c		nsSNP-n.d. (c:g)
188138	Intergenic	Y	t		c
188171	Intergenic	Y	t		a
188173	Intergenic	Y	c											t
188190	Intergenic	Y	t		g
191631	PN73|HMPREF1038_00230	Y	g		nsSNP-n.d. (g:a)
191642	PN73|HMPREF1038_00230	Y	t		sSNP (t:c)
191648	PN73|HMPREF1038_00230	Y	g		sSNP (g:a)
191681	PN73|HMPREF1038_00230	Y	g	sSNP (g:a)	sSNP (g:a)		sSNP (g:a)	sSNP (g:a)	sSNP (g:a)		sSNP (g:a)
191798	PN73|HMPREF1038_00230	Y	c		sSNP (c:t)
191819	PN73|HMPREF1038_00230	Y	t		sSNP (t:g)
191909	PN73|HMPREF1038_00231	Y	c											sSNP (c:t)
191978	PN73|HMPREF1038_00231	Y	a		sSNP (a:g)
192290	PN73|HMPREF1038_00231	Y	t				sSNP (t:c)
192553	PN73|HMPREF1038_00232	Y	c		sSNP (c:a)
192761	PN73|HMPREF1038_00232	Y	a		nsSNP-n.d. (a:t)
192780	PN73|HMPREF1038_00232	Y	t		nsSNP-n.d. (t:c)
193089	Intergenic	Y	g								t
193129	Intergenic	Y	t					c
193536	PN73|HMPREF1038_00233	Y	c										sSNP (c:t)
193743	PN73|HMPREF1038_00233	Y	c				sSNP (c:t)
194031	PN73|HMPREF1038_00233	Y	g										sSNP (g:a)
194139	PN73|HMPREF1038_00233	Y	g						sSNP (g:a)
194632	Intergenic	Y	a				g
194659	Intergenic	Y	a	g			g
194660	Intergenic	Y	g					t
194811	Intergenic	Y	c					t
194824	Intergenic	Y	t				g
194901	PN73|HMPREF1038_00234	Y	g					sSNP (g:t)
195063	PN73|HMPREF1038_00234	Y	g						sSNP (g:a)
195087	PN73|HMPREF1038_00234	Y	g						sSNP (g:a)
195125	PN73|HMPREF1038_00234	Y	g						sSNP (g:a)
195162	PN73|HMPREF1038_00234	Y	g											sSNP (g:t)
195254	PN73|HMPREF1038_00234	Y	c											nsSNP-n.d. (c:t)
195350	PN73|HMPREF1038_00235	Y	c					sSNP (c:t)
195530	PN73|HMPREF1038_00235	Y	g					sSNP (g:t)
197846	PN73|HMPREF1038_00236	Y	c							sSNP (c:t)
198147	Intergenic	Y	t											c
198173	Intergenic	Y	c						t
198866	PN73|HMPREF1038_00239	Y	g											nsSNP-n.d. (g:t)
199038	PN73|HMPREF1038_00239	Y	c										nsSNP-n.d. (c:t)
199050	PN73|HMPREF1038_00239	Y	t											sSNP (t:c)
199145	PN73|HMPREF1038_00239	Y	c		nsSNP-n.d. (c:t)
199276	PN73|HMPREF1038_00239	Y	a										nsSNP-c (a:g)
199329	PN73|HMPREF1038_00239	Y	c											sSNP (c:t)
199335	PN73|HMPREF1038_00239	Y	g		sSNP (g:a)
199354	PN73|HMPREF1038_00239	Y	g										nsSNP-n.d. (g:a)
199456	PN73|HMPREF1038_00239	Y	t	nsSNP-n.d. (t:c)
199924	PN73|HMPREF1038_00240	Y	a										sSNP (a:c)
199934	PN73|HMPREF1038_00240	Y	g					nsSNP-n.d. (g:a)
200037	PN73|HMPREF1038_00240	Y	c										nsSNP-n.d. (c:t)
200172	PN73|HMPREF1038_00240	Y	a									nsSNP-n.d. (a:g)
200245	PN73|HMPREF1038_00240	Y	a					sSNP (a:c)
200265	PN73|HMPREF1038_00240	Y	c	nsSNP-n.d. (c:t)
200416	PN73|HMPREF1038_00240	Y	g						sSNP (g:a)
200622	PN73|HMPREF1038_00241	Y	g											sSNP (g:a)
200652	PN73|HMPREF1038_00241	Y	g											sSNP (g:a)
200663	PN73|HMPREF1038_00241	Y	t											nsSNP-n.d. (t:c)
200669	PN73|HMPREF1038_00241	Y	g	nsSNP-n.d. (g:a)
200970	PN73|HMPREF1038_00241	Y	g				sSNP (g:a)
200984	PN73|HMPREF1038_00241	Y	c								nsSNP-n.d. (c:t)
201090	PN73|HMPREF1038_00241	Y	t										sSNP (t:c)
201144	PN73|HMPREF1038_00241	Y	c										nsSNP-n.d. (c:a)
201149	PN73|HMPREF1038_00241	Y	a										nsSNP-c (a:t)
201618	Intergenic	Y	a											g
202442	PN73|HMPREF1038_00242	Y	g										nsSNP-n.d. (g:a)
202462	PN73|HMPREF1038_00242	Y	t		sSNP (t:c)
202621	Intergenic	Y	a								c
202657	PN73|HMPREF1038_00243	Y	c								sSNP (c:t)
202716	PN73|HMPREF1038_00243	Y	c											nsSNP-c (c:t)
202774	PN73|HMPREF1038_00243	Y	a								sSNP (a:g)
202803	PN73|HMPREF1038_00243	Y	c											nsSNP-c (c:t)
202843	PN73|HMPREF1038_00243	Y	t								sSNP (t:c)
202846	PN73|HMPREF1038_00243	Y	c		nsSNP-c (c:g)
202862	PN73|HMPREF1038_00243	Y	a								nsSNP-n.d. (a:t)
202879	PN73|HMPREF1038_00243	Y	t								sSNP (t:c)
202998	PN73|HMPREF1038_00243	Y	c								nsSNP-n.d. (c:t)
203030	PN73|HMPREF1038_00243	Y	g					nsSNP-n.d. (g:t)
203085	PN73|HMPREF1038_00243	Y	g										nsSNP-n.d. (g:a)
203174	PN73|HMPREF1038_00243	Y	g					nsSNP-n.d. (g:t)
203219	PN73|HMPREF1038_00244	Y	c					nsSNP-c (c:t)
203412	PN73|HMPREF1038_00244	Y	a						sSNP (a:c)
203700	PN73|HMPREF1038_00244	Y	t								sSNP (t:c)
203778	PN73|HMPREF1038_00244	Y	g						sSNP (g:a)
203902	Intergenic	Y	t		c
203928	Intergenic	Y	a	t	t	t			t			t
203951	Intergenic	Y	g	a
204088	PN73|HMPREF1038_00245	Y	c				nsSNP-n.d. (c:a)
204205	PN73|HMPREF1038_00245	Y	c		nsSNP-n.d. (c:t)
204419	PN73|HMPREF1038_00245	Y	c	sSNP (c:t)
204793	PN73|HMPREF1038_00245	Y	c								nsSNP-n.d. (c:t)
204925	PN73|HMPREF1038_00245	Y	c				nsSNP-n.d. (c:t)
204930	PN73|HMPREF1038_00245	Y	t					nsSNP-n.d. (t:a)
205137	Intergenic	Y	c		t
205159	Intergenic	Y	c										t
205208	Intergenic	Y	t		g
205313	PN73|HMPREF1038_00246	Y	g									nsSNP-c (g:a)
205320	PN73|HMPREF1038_00246	Y	g					nsSNP-n.d. (g:t)
205467	PN73|HMPREF1038_00246	Y	c								nsSNP-n.d. (c:t)
205915	PN73|HMPREF1038_00246	Y	g					sSNP (g:a)
205943	PN73|HMPREF1038_00246	Y	t		nsSNP-n.d. (t:g)
205967	PN73|HMPREF1038_00246	Y	g		nsSNP-n.d. (g:a)
205980	PN73|HMPREF1038_00246	Y	g		nsSNP-n.d. (g:c)
205980	PN73|HMPREF1038_00247	Y	g		nsSNP-n.d. (g:c)
206109	PN73|HMPREF1038_00247	Y	g		sSNP (g:t)
206784	PN73|HMPREF1038_00247	Y	g											sSNP (g:a)
206979	Intergenic	Y	a		t
207051	PN73|HMPREF1038_00248	Y	a		nsSNP-n.d. (a:c)
207187	PN73|HMPREF1038_00248	Y	t						sSNP (t:c)
207488	PN73|HMPREF1038_00248	Y	c		nsSNP-n.d. (c:g)
207546	PN73|HMPREF1038_00248	Y	g						nsSNP-n.d. (g:a)
207574	PN73|HMPREF1038_00248	Y	g						sSNP (g:a)
207991	PN73|HMPREF1038_00248	Y	c						sSNP (c:t)
208021	PN73|HMPREF1038_00248	Y	c						sSNP (c:t)
208041	PN73|HMPREF1038_00248	Y	c						nsSNP-n.d. (c:a)
208054	PN73|HMPREF1038_00248	Y	t						sSNP (t:c)
208064	PN73|HMPREF1038_00248	Y	c						sSNP (c:t)
208102	PN73|HMPREF1038_00248	Y	a						sSNP (a:g)
208117	PN73|HMPREF1038_00248	Y	c						sSNP (c:t)
208144	PN73|HMPREF1038_00248	Y	t						sSNP (t:c)
208159	PN73|HMPREF1038_00248	Y	c						sSNP (c:t)
208168	PN73|HMPREF1038_00248	Y	g						sSNP (g:t)
208195	PN73|HMPREF1038_00248	Y	a						sSNP (a:g)
208228	PN73|HMPREF1038_00248	Y	t						sSNP (t:g)
208249	PN73|HMPREF1038_00248	Y	c				sSNP (c:t)
208624	PN73|HMPREF1038_00248	Y	g					sSNP (g:a)
208840	PN73|HMPREF1038_00248	Y	c					sSNP (c:t)
209218	PN73|HMPREF1038_00248	Y	g			sSNP (g:a)
209323	PN73|HMPREF1038_00248	Y	a										sSNP (a:g)
209539	PN73|HMPREF1038_00248	Y	c						sSNP (c:t)
209593	PN73|HMPREF1038_00248	Y	c											sSNP (c:a)
209845	PN73|HMPREF1038_00248	Y	t	sSNP (t:c)
210008	PN73|HMPREF1038_00249	Y	c											sSNP (c:t)
210050	PN73|HMPREF1038_00249	Y	c		sSNP (c:a)
210285	PN73|HMPREF1038_00249	Y	c					nsSNP-n.d. (c:t)
210338	PN73|HMPREF1038_00249	Y	c		sSNP (c:t)
210380	PN73|HMPREF1038_00249	Y	t		sSNP (t:c)
210734	PN73|HMPREF1038_00249	Y	c					sSNP (c:g)
210857	PN73|HMPREF1038_00249	Y	t					sSNP (t:c)
210866	PN73|HMPREF1038_00249	Y	g		sSNP (g:a)
211417	PN73|HMPREF1038_00250	Y	c							sSNP (c:a)
211609	PN73|HMPREF1038_00251	Y	c					nsSNP-n.d. (c:a)
211629	PN73|HMPREF1038_00251	Y	a					sSNP (a:g)
211707	PN73|HMPREF1038_00251	Y	c		sSNP (c:a)
211839	PN73|HMPREF1038_00251	Y	g										sSNP (g:a)
212031	PN73|HMPREF1038_00251	Y	g										nsSNP-n.d. (g:t)
212306	PN73|HMPREF1038_00252	Y	t				sSNP (t:c)
212423	PN73|HMPREF1038_00252	Y	c										sSNP (c:t)
212678	PN73|HMPREF1038_00253	Y	a										sSNP (a:g)
212693	PN73|HMPREF1038_00253	Y	c										sSNP (c:a)
213410	Intergenic	Y	c	t
213459	Intergenic	Y	c										t
213529	PN73|HMPREF1038_00255	Y	c										sSNP (c:t)
213547	PN73|HMPREF1038_00255	Y	g					sSNP (g:a)
213568	PN73|HMPREF1038_00255	Y	c											sSNP (c:t)
213646	PN73|HMPREF1038_00255	Y	g		sSNP (g:a)
213670	PN73|HMPREF1038_00255	Y	g										nsSNP-n.d. (g:t)
213748	PN73|HMPREF1038_00255	Y	c										sSNP (c:t)
213763	PN73|HMPREF1038_00255	Y	a											sSNP (a:g)
213775	PN73|HMPREF1038_00255	Y	c					sSNP (c:t)
213971	PN73|HMPREF1038_00255	Y	c											nsSNP-n.d. (c:t)
213994	PN73|HMPREF1038_00255	Y	g	sSNP (g:a)
214113	PN73|HMPREF1038_00255	Y	t											nsSNP-c (t:c)
214129	PN73|HMPREF1038_00255	Y	c				sSNP (c:t)
214295	PN73|HMPREF1038_00255	Y	g											nsSNP-n.d. (g:a)
214434	PN73|HMPREF1038_00255	Y	t											nsSNP-c (t:c)
214561	PN73|HMPREF1038_00255	Y	a	sSNP (a:g)	sSNP (a:g)								sSNP (a:g)	sSNP (a:g)
214567	PN73|HMPREF1038_00255	Y	c	sSNP (c:t)
215461	PN73|HMPREF1038_00257	Y	a	sSNP (a:g)
215668	PN73|HMPREF1038_00257	Y	g	sSNP (g:a)
215817	PN73|HMPREF1038_00257	Y	c		nsSNP-c (c:t)
215901	PN73|HMPREF1038_00257	Y	a		nsSNP-n.d. (a:g)
216523	PN73|HMPREF1038_00257	Y	g		sSNP (g:a)
216952	PN73|HMPREF1038_00257	Y	g										sSNP (g:a)
216983	Intergenic	Y	a											g
217105	PN73|HMPREF1038_00258	Y	c						nsSNP-n.d. (c:t)
217285	PN73|HMPREF1038_00259	Y	g		nsSNP-n.d. (g:a)
217296	PN73|HMPREF1038_00259	Y	c										sSNP (c:t)
217547	PN73|HMPREF1038_00259	Y	c				nsSNP-c (c:t)
217578	PN73|HMPREF1038_00259	Y	a										sSNP (a:c)
217638	PN73|HMPREF1038_00259	Y	t										nsSNP-n.d. (t:a)
217765	PN73|HMPREF1038_00259	Y	c					nsSNP-n.d. (c:t)
217995	PN73|HMPREF1038_00259	Y	t							nsSNP-c (t:a)
218994	PN73|HMPREF1038_00260	Y	c				nsSNP-n.d. (c:t)
219042	PN73|HMPREF1038_00260	Y	c											nsSNP-n.d. (c:t)
219053	PN73|HMPREF1038_00260	Y	t										sSNP (t:c)
219956	PN73|HMPREF1038_00260	Y	g										sSNP (g:a)
220592	PN73|HMPREF1038_00260	Y	c						sSNP (c:t)
220616	PN73|HMPREF1038_00260	Y	c		sSNP (c:t)
220724	PN73|HMPREF1038_00260	Y	a											sSNP (a:g)
220964	PN73|HMPREF1038_00260	Y	g			sSNP (g:a)		sSNP (g:a)				sSNP (g:a)		sSNP (g:a)
221015	PN73|HMPREF1038_00260	Y	g						sSNP (g:c)
221113	PN73|HMPREF1038_00261	Y	a					sSNP (a:g)
221168	PN73|HMPREF1038_00261	Y	c					nsSNP-n.d. (c:t)
221191	PN73|HMPREF1038_00261	Y	g										sSNP (g:a)
221949	PN73|HMPREF1038_00263	Y	g						sSNP (g:a)
221975	PN73|HMPREF1038_00263	Y	c										nsSNP-n.d. (c:t)
222017	PN73|HMPREF1038_00263	Y	g	nsSNP-c (g:c)	nsSNP-c (g:c)	nsSNP-c (g:c)	nsSNP-c (g:c)	nsSNP-c (g:c)	nsSNP-c (g:c)		nsSNP-c (g:c)	nsSNP-c (g:c)	nsSNP-c (g:c)	nsSNP-c (g:c)
223114	Intergenic	Y	a					g
223140	Intergenic	Y	a					g
223141	Intergenic	Y	g									t
223289	PN73|HMPREF1038_00265	Y	g										nsSNP-n.d. (g:a)
223609	Intergenic	Y	g										a
223617	Intergenic	Y	c				t
223692	Intergenic	Y	c	t
224050	PN73|HMPREF1038_00266	Y	t	sSNP (t:c)
224059	PN73|HMPREF1038_00266	Y	t	sSNP (t:c)
225674	PN73|HMPREF1038_00269	Y	c					sSNP (c:t)
225698	PN73|HMPREF1038_00269	Y	a					sSNP (a:t)
226257	Intergenic	Y	t	c
226371	PN73|HMPREF1038_00270	Y	c				sSNP (c:t)
226410	PN73|HMPREF1038_00270	Y	t								sSNP (t:a)
227207	PN73|HMPREF1038_00272	Y	c	sSNP (c:a)
228206	PN73|HMPREF1038_00274	Y	t											sSNP (t:c)
228431	PN73|HMPREF1038_00275	Y	c	sSNP (c:t)
229666	PN73|HMPREF1038_00278	Y	c								sSNP (c:t)
229747	PN73|HMPREF1038_00278	Y	c										sSNP (c:t)
230010	PN73|HMPREF1038_00279	Y	c						sSNP (c:t)
230040	PN73|HMPREF1038_00279	Y	a											sSNP (a:g)
230637	PN73|HMPREF1038_00280	Y	c				nsSNP-n.d. (c:t)
231110	PN73|HMPREF1038_00281	Y	c											nsSNP-n.d. (c:t)
231518	PN73|HMPREF1038_00281	Y	g	nsSNP-n.d. (g:a)
232196	PN73|HMPREF1038_00283	Y	c				sSNP (c:t)
233547	PN73|HMPREF1038_00286	Y	c		sSNP (c:t)
234099	PN73|HMPREF1038_00286	Y	g											sSNP (g:a)
234100	PN73|HMPREF1038_00286	Y	g				nsSNP-n.d. (g:a)
234267	PN73|HMPREF1038_00286	Y	g				sSNP (g:a)
234604	PN73|HMPREF1038_00286	Y	g					nsSNP-n.d. (g:a)
234768	Intergenic	Y	c										t
234887	PN73|HMPREF1038_00287	Y	c	nsSNP-c (c:t)
235116	PN73|HMPREF1038_00287	Y	g										sSNP (g:t)
235131	PN73|HMPREF1038_00287	Y	c											sSNP (c:t)
235149	PN73|HMPREF1038_00287	Y	c											sSNP (c:g)
235185	PN73|HMPREF1038_00287	Y	c				sSNP (c:t)
235224	PN73|HMPREF1038_00287	Y	t				sSNP (t:c)
235432	Intergenic	Y	c		t
235951	PN73|HMPREF1038_00289	Y	c					sSNP (c:t)
236715	PN73|HMPREF1038_00291	Y	c					sSNP (c:t)
236928	PN73|HMPREF1038_00291	Y	g								sSNP (g:t)
236952	PN73|HMPREF1038_00291	Y	a										sSNP (a:g)
237093	PN73|HMPREF1038_00291	Y	c								sSNP (c:t)
237393	PN73|HMPREF1038_00291	Y	t				sSNP (t:c)
237996	PN73|HMPREF1038_00292	Y	c											nsSNP-n.d. (c:t)
238304	PN73|HMPREF1038_00293	Y	a				sSNP (a:g)
238446	PN73|HMPREF1038_00293	Y	g				nsSNP-n.d. (g:a)
240189	PN73|HMPREF1038_00295	Y	g						nsSNP-n.d. (g:a)
240293	PN73|HMPREF1038_00295	Y	c	sSNP (c:t)					sSNP (c:t)
240326	PN73|HMPREF1038_00295	Y	c											sSNP (c:t)
240383	PN73|HMPREF1038_00295	Y	a					sSNP (a:g)
240399	PN73|HMPREF1038_00295	Y	a											nsSNP-n.d. (a:g)
240611	PN73|HMPREF1038_00295	Y	c					sSNP (c:t)
240740	PN73|HMPREF1038_00295	Y	a											sSNP (a:g)
240779	PN73|HMPREF1038_00295	Y	t											sSNP (t:c)
240929	Intergenic	Y	t											c
241529	PN73|HMPREF1038_00296	Y	c								nsSNP-n.d. (c:t)
241589	PN73|HMPREF1038_00296	Y	a										nsSNP-n.d. (a:c)
241742	PN73|HMPREF1038_00296	Y	c										nsSNP-n.d. (c:t)
241784	PN73|HMPREF1038_00296	Y	g	nsSNP-c (g:t)
242169	PN73|HMPREF1038_00297	Y	c	nsSNP-n.d. (c:a)		nsSNP-n.d. (c:a)	nsSNP-n.d. (c:a)	nsSNP-n.d. (c:a)	nsSNP-n.d. (c:a)		nsSNP-n.d. (c:a)	nsSNP-n.d. (c:a)	nsSNP-n.d. (c:a)	nsSNP-n.d. (c:a)
242182	PN73|HMPREF1038_00297	Y	c											nsSNP-n.d.ns (c:a)
242574	PN73|HMPREF1038_00297	Y	g											nsSNP-c (g:a)
242653	Intergenic	Y	t					g
242692	Intergenic	Y	c						t
242893	Intergenic	Y	g				a
243029	Intergenic	Y	c		a
243081	Intergenic	Y	g						a
243092	Intergenic	Y	c	t
243232	Intergenic	Y	g					a
243302	Intergenic	Y	g	a
243331	Intergenic	Y	t										c
243378	Intergenic	Y	c		t
243460	Intergenic	Y	g		a
243669	Intergenic	Y	c	t
243718	PN73|HMPREF1038_00300	Y	c		nsSNP-n.d. (c:t)
243952	PN73|HMPREF1038_00300	Y	c								nsSNP-n.d. (c:a)
244033	PN73|HMPREF1038_00300	Y	c										nsSNP-n.d. (c:t)
244071	PN73|HMPREF1038_00300	Y	g											nsSNP-c (g:a)
244084	PN73|HMPREF1038_00300	Y	c											nsSNP-n.d. (c:t)
244211	PN73|HMPREF1038_00301	Y	a						sSNP (a:g)
244278	PN73|HMPREF1038_00301	Y	g	nsSNP-n.d. (g:t)
244455	PN73|HMPREF1038_00301	Y	a											nsSNP-n.d. (a:t)
244511	PN73|HMPREF1038_00301	Y	g		nsSNP-n.d. (g:c)
244537	PN73|HMPREF1038_00301	Y	c											nsSNP-n.d. (c:t)
244727	PN73|HMPREF1038_00301	Y	a											sSNP (a:g)
244869	Intergenic	Y	c											a
245046	Intergenic	Y	g					a
245077	Intergenic	Y	a					g
245654	Intergenic	Y	a											t
246113	Intergenic	Y	g											a
246256	Intergenic	Y	c								t
247170	PN73|HMPREF1038_00305	Y	t				sSNP (t:c)
247353	PN73|HMPREF1038_00305	Y	g							nsSNP-n.d. (g:a)
247558	PN73|HMPREF1038_00305	Y	c	nsSNP-n.d. (c:t)
247703	PN73|HMPREF1038_00305	Y	g	sSNP (g:a)	sSNP (g:a)		sSNP (g:a)		sSNP (g:a)					sSNP (g:a)
248353	PN73|HMPREF1038_00306	Y	c											sSNP (c:a)
248404	PN73|HMPREF1038_00306	Y	c											sSNP (c:t)
248479	PN73|HMPREF1038_00306	Y	t											sSNP (t:c)
248857	PN73|HMPREF1038_00307	Y	g						sSNP (g:a)
248949	PN73|HMPREF1038_00308	Y	c					nsSNP-n.d. (c:t)
249257	PN73|HMPREF1038_00308	Y	g								sSNP (g:a)
249293	PN73|HMPREF1038_00308	Y	g						sSNP (g:a)
249302	PN73|HMPREF1038_00308	Y	c						sSNP (c:t)
249329	PN73|HMPREF1038_00308	Y	c						sSNP (c:t)
249332	PN73|HMPREF1038_00308	Y	a	sSNP (a:g)
249519	PN73|HMPREF1038_00308	Y	t				nsSNP-n.d. (t:a)
249595	PN73|HMPREF1038_00308	Y	t						nsSNP-n.d. (t:g)
249702	PN73|HMPREF1038_00308	Y	c						nsSNP-c (c:a)
249717	PN73|HMPREF1038_00308	Y	g		nsSNP-n.d. (g:a)
249755	PN73|HMPREF1038_00308	Y	t				sSNP (t:a)
249776	PN73|HMPREF1038_00308	Y	a				sSNP (a:g)
249847	PN73|HMPREF1038_00308	Y	c				nsSNP-c (c:t)
249887	PN73|HMPREF1038_00308	Y	a						sSNP (a:c)
250196	PN73|HMPREF1038_00308	Y	t					sSNP (t:c)
250340	Intergenic	Y	t										c
250359	Intergenic	Y	c						g
250400	PN73|HMPREF1038_00309	Y	g								sSNP (g:a)
250612	PN73|HMPREF1038_00309	Y	c						nsSNP-c (c:g)
250664	PN73|HMPREF1038_00309	Y	g	sSNP (g:a)
250910	PN73|HMPREF1038_00309	Y	t				sSNP (t:g)
250922	PN73|HMPREF1038_00309	Y	t						sSNP (t:c)
250960	PN73|HMPREF1038_00309	Y	t						nsSNP-c (t:c)
250963	PN73|HMPREF1038_00309	Y	c	nsSNP-n.d. (c:a)
251486	PN73|HMPREF1038_00309	Y	a					sSNP (a:c)
251839	PN73|HMPREF1038_00309	Y	a											nsSNP-n.d. (a:g)
252086	PN73|HMPREF1038_00309	Y	a								sSNP (a:g)
252764	PN73|HMPREF1038_00309	Y	c				sSNP (c:t)
252797	PN73|HMPREF1038_00309	Y	t				sSNP (t:a)
253133	PN73|HMPREF1038_00310	Y	g					sSNP (g:a)
253201	PN73|HMPREF1038_00310	Y	c	nsSNP-c (c:t)
253284	PN73|HMPREF1038_00310	Y	a				nsSNP-n.d. (a:g)
253978	PN73|HMPREF1038_00311	Y	a	sSNP (a:g)
254299	PN73|HMPREF1038_00311	Y	t	sSNP (t:c)
254672	Intergenic	Y	g	a
254755	Intergenic	Y	t	c
255080	PN73|HMPREF1038_00312	Y	g		sSNP (g:a)
255135	PN73|HMPREF1038_00312	Y	g											nsSNP-n.d. (g:a)
255197	PN73|HMPREF1038_00312	Y	c		sSNP (c:t)
255302	PN73|HMPREF1038_00312	Y	g		sSNP (g:a)
255354	PN73|HMPREF1038_00312	Y	g		nsSNP-n.d. (g:t)
255386	PN73|HMPREF1038_00312	Y	c											sSNP (c:t)
255434	PN73|HMPREF1038_00312	Y	a					sSNP (a:c)
255458	PN73|HMPREF1038_00312	Y	t					sSNP (t:g)
255473	PN73|HMPREF1038_00312	Y	c					sSNP (c:t)
255482	PN73|HMPREF1038_00312	Y	c					sSNP (c:t)
255491	PN73|HMPREF1038_00312	Y	c					sSNP (c:t)
255492	PN73|HMPREF1038_00312	Y	t		sSNP (t:c)
255542	PN73|HMPREF1038_00312	Y	t					sSNP (t:a)
255563	PN73|HMPREF1038_00312	Y	g					sSNP (g:t)
255578	PN73|HMPREF1038_00312	Y	t					sSNP (t:c)
255590	PN73|HMPREF1038_00312	Y	a					sSNP (a:g)
255644	PN73|HMPREF1038_00312	Y	t					sSNP (t:c)
255659	PN73|HMPREF1038_00312	Y	g				sSNP (g:a)
255680	PN73|HMPREF1038_00312	Y	a				sSNP (a:t)
255740	PN73|HMPREF1038_00312	Y	c				sSNP (c:t)
255767	PN73|HMPREF1038_00312	Y	a				sSNP (a:g)
255779	PN73|HMPREF1038_00312	Y	t				sSNP (t:c)
255791	PN73|HMPREF1038_00312	Y	t				sSNP (t:c)
255884	PN73|HMPREF1038_00312	Y	a				sSNP (a:g)	sSNP (a:g)
255890	PN73|HMPREF1038_00312	Y	a					sSNP (a:t)
255892	PN73|HMPREF1038_00312	Y	c		nsSNP-c (c:t)
255894	PN73|HMPREF1038_00312	Y	g				nsSNP-n.d. (g:a)
255905	PN73|HMPREF1038_00312	Y	c				sSNP (c:t)
255947	PN73|HMPREF1038_00312	Y	c		sSNP (c:t)	sSNP (c:t)			sSNP (c:t)		sSNP (c:t)	sSNP (c:t)	sSNP (c:t)	sSNP (c:t)
256133	PN73|HMPREF1038_00312	Y	a				sSNP (a:g)
256166	PN73|HMPREF1038_00312	Y	c				sSNP (c:t)
256178	PN73|HMPREF1038_00312	Y	c				sSNP (c:t)
256223	PN73|HMPREF1038_00312	Y	c				nsSNP-c (c:a)
256246	PN73|HMPREF1038_00312	Y	g										nsSNP-n.d. (g:a)
256343	PN73|HMPREF1038_00312	Y	c										sSNP (c:t)
256361	PN73|HMPREF1038_00312	Y	a				sSNP (a:g)
256409	PN73|HMPREF1038_00312	Y	a										sSNP (a:c)
256418	PN73|HMPREF1038_00312	Y	t										sSNP (t:c)
256436	PN73|HMPREF1038_00312	Y	t				sSNP (t:a)						sSNP (t:c)
256486	PN73|HMPREF1038_00312	Y	a				nsSNP-n.d. (a:c)
256556	PN73|HMPREF1038_00312	Y	c										sSNP (c:t)
256568	PN73|HMPREF1038_00312	Y	c					sSNP (c:t)
256586	PN73|HMPREF1038_00312	Y	a					sSNP (a:g)
256754	PN73|HMPREF1038_00312	Y	g	sSNP (g:a)
256940	PN73|HMPREF1038_00312	Y	c	sSNP (c:t)
256955	PN73|HMPREF1038_00312	Y	t	sSNP (t:c)
257056	PN73|HMPREF1038_00312	Y	c	nsSNP-n.d. (c:g)
257070	PN73|HMPREF1038_00312	Y	a	nsSNP-n.d. (a:g)	nsSNP-c (a:c)	nsSNP-c (a:c)	nsSNP-c (a:c)	nsSNP-c (a:c)	nsSNP-c (a:c)		nsSNP-c (a:c)	nsSNP-c (a:c)	nsSNP-c (a:c)	nsSNP-c (a:c)
257087	PN73|HMPREF1038_00312	Y	t	sSNP (t:c)
257114	PN73|HMPREF1038_00312	Y	c	sSNP (c:t)	sSNP (c:a)	sSNP (c:a)	sSNP (c:a)	sSNP (c:a)	sSNP (c:a)		sSNP (c:a)	sSNP (c:a)	sSNP (c:a)	sSNP (c:a)
257162	PN73|HMPREF1038_00312	Y	t	sSNP (t:c)
257297	PN73|HMPREF1038_00312	Y	a	sSNP (a:t)
257768	PN73|HMPREF1038_00313	Y	a							nsSNP-n.d. (a:g)
257792	PN73|HMPREF1038_00313	Y	g											nsSNP-c (g:c)
257799	PN73|HMPREF1038_00313	Y	a											sSNP (a:t)
257809	PN73|HMPREF1038_00313	Y	c											sSNP (c:t)
257818	PN73|HMPREF1038_00313	Y	a											nsSNP-n.d. (a:t)
257901	PN73|HMPREF1038_00313	Y	g					sSNP (g:c)	sSNP (g:c)		sSNP (g:c)		sSNP (g:c)	sSNP (g:c)
257934	PN73|HMPREF1038_00313	Y	t											sSNP (t:c)
257944	PN73|HMPREF1038_00313	Y	c											nsSNP-n.d. (c:t)
257955	PN73|HMPREF1038_00313	Y	t											sSNP (t:c)
257970	PN73|HMPREF1038_00313	Y	t											sSNP (t:c)
258012	PN73|HMPREF1038_00313	Y	c											sSNP (c:t)
258033	PN73|HMPREF1038_00313	Y	g											sSNP (g:a)
258060	PN73|HMPREF1038_00313	Y	t											sSNP (t:c)
258069	PN73|HMPREF1038_00313	Y	c											sSNP (c:a)
258075	PN73|HMPREF1038_00313	Y	c											sSNP (c:t)
258099	PN73|HMPREF1038_00313	Y	c											sSNP (c:g)
258105	PN73|HMPREF1038_00313	Y	a											sSNP (a:t)
258126	PN73|HMPREF1038_00313	Y	a											sSNP (a:c)
258132	PN73|HMPREF1038_00313	Y	t											sSNP (t:g)
258147	PN73|HMPREF1038_00313	Y	t											sSNP (t:a)
258153	PN73|HMPREF1038_00313	Y	t											sSNP (t:c)
258189	PN73|HMPREF1038_00313	Y	a											sSNP (a:t)
258204	PN73|HMPREF1038_00313	Y	c											sSNP (c:t)
258452	Intergenic	Y	g	c
258692	PN73|HMPREF1038_00314	Y	t				sSNP (t:c)
258720	PN73|HMPREF1038_00314	Y	g				nsSNP-n.d. (g:c)
258771	PN73|HMPREF1038_00314	Y	g				nsSNP-n.d. (g:c)
258818	PN73|HMPREF1038_00314	Y	c				sSNP (c:t)
258836	PN73|HMPREF1038_00314	Y	t				nsSNP-n.d. (t:g)
258847	PN73|HMPREF1038_00314	Y	c											nsSNP-n.d. (c:t)
258870	Intergenic	Y	c											a
258882	Intergenic	Y	t											g
258895	Intergenic	Y	a											g
258915	Intergenic	Y	t											c
258921	Intergenic	Y	g				a
259056	Intergenic	Y	a				g
259190	Intergenic	Y	c											g
259223	Intergenic	Y	c											a
259228	Intergenic	Y	g											t
259466	Intergenic	Y	t	g
259750	Intergenic	Y	g											a
259889	Intergenic	Y	g				t							t
260017	PN73|HMPREF1038_00315	Y	c				sSNP (c:t)							sSNP (c:t)
260023	PN73|HMPREF1038_00315	Y	a				sSNP (a:t)						sSNP (a:t)	sSNP (a:t)
260053	PN73|HMPREF1038_00315	Y	g										sSNP (g:a)
260074	PN73|HMPREF1038_00315	Y	g										sSNP (g:c)
260209	PN73|HMPREF1038_00315	Y	g											nsSNP-c (g:t)
260455	PN73|HMPREF1038_00315	Y	c											sSNP (c:t)
260515	PN73|HMPREF1038_00315	Y	t											sSNP (t:c)
260609	PN73|HMPREF1038_00315	Y	a		nsSNP-n.d. (a:g)
260729	PN73|HMPREF1038_00315	Y	a		nsSNP-n.d. (a:g)
260770	PN73|HMPREF1038_00315	Y	c		sSNP (c:t)
260776	PN73|HMPREF1038_00315	Y	a		sSNP (a:g)
260855	PN73|HMPREF1038_00315	Y	g		nsSNP-n.d. (g:a)
260893	PN73|HMPREF1038_00315	Y	a		sSNP (a:g)
260893	PN73|HMPREF1038_00316	Y	a		nsSNP-n.d. (a:g)
260898	PN73|HMPREF1038_00315	Y	g		nsSNP-n.d. (g:a)
260898	PN73|HMPREF1038_00316	Y	g		nsSNP-n.d. (g:a)
260934	PN73|HMPREF1038_00316	Y	g		nsSNP-n.d. (g:a)
260938	PN73|HMPREF1038_00316	Y	a											nsSNP-n.d. (a:g)
260954	PN73|HMPREF1038_00316	Y	c		sSNP (c:t)
260963	PN73|HMPREF1038_00316	Y	g		sSNP (g:t)
261508	Intergenic	Y	g				a
261569	Intergenic	Y	c						t
261600	Intergenic	Y	g	a
261602	Intergenic	Y	t										a
262071	PN73|HMPREF1038_00317	Y	c				nsSNP-n.d. (c:t)
262389	PN73|HMPREF1038_00317	Y	c		nsSNP-c (c:t)
262572	PN73|HMPREF1038_00318	Y	c	sSNP (c:t)
262658	PN73|HMPREF1038_00318	Y	c		nsSNP-c (c:t)
262672	PN73|HMPREF1038_00318	Y	t		sSNP (t:c)
262677	PN73|HMPREF1038_00318	Y	g		sSNP (g:a)
262740	PN73|HMPREF1038_00318	Y	c		sSNP (c:t)
263029	PN73|HMPREF1038_00318	Y	t											nsSNP-n.d. (t:c)
263316	PN73|HMPREF1038_00319	Y	c					sSNP (c:t)
263346	PN73|HMPREF1038_00319	Y	g											sSNP (g:t)
263415	PN73|HMPREF1038_00319	Y	t					sSNP (t:c)
263460	PN73|HMPREF1038_00319	Y	c										sSNP (c:t)
263808	PN73|HMPREF1038_00319	Y	t	sSNP (t:c)
263945	PN73|HMPREF1038_00319	Y	c											nsSNP-n.d. (c:t)
264097	PN73|HMPREF1038_00319	Y	g											nsSNP-n.d. (g:a)
264345	PN73|HMPREF1038_00319	Y	c	sSNP (c:t)
264573	PN73|HMPREF1038_00320	Y	g							nsSNP-n.d. (g:a)
264813	PN73|HMPREF1038_00320	Y	c				sSNP (c:t)
264885	PN73|HMPREF1038_00320	Y	c					sSNP (c:t)
265029	PN73|HMPREF1038_00320	Y	g				sSNP (g:a)
265211	PN73|HMPREF1038_00320	Y	a		nsSNP-n.d. (a:c)
265408	PN73|HMPREF1038_00320	Y	g	nsSNP-n.d. (g:a)
265427	PN73|HMPREF1038_00320	Y	c	nsSNP-n.d. (c:t)
265530	PN73|HMPREF1038_00320	Y	t					sSNP (t:c)
265569	PN73|HMPREF1038_00320	Y	c					sSNP (c:t)
265760	PN73|HMPREF1038_00320	Y	g											nsSNP-n.d. (g:a)
266034	PN73|HMPREF1038_00320	Y	c	sSNP (c:t)
266139	PN73|HMPREF1038_00320	Y	c	sSNP (c:t)
266308	PN73|HMPREF1038_00320	Y	g		nsSNP-n.d. (g:a)
266556	PN73|HMPREF1038_00321	Y	a		sSNP (a:g)
266845	PN73|HMPREF1038_00321	Y	c										nsSNP-n.d. (c:t)
267585	PN73|HMPREF1038_00321	Y	g					sSNP (g:a)
267702	PN73|HMPREF1038_00321	Y	c		sSNP (c:t)
267849	PN73|HMPREF1038_00321	Y	c		sSNP (c:g)
267862	PN73|HMPREF1038_00321	Y	g		nsSNP-n.d. (g:a)			nsSNP-n.d. (g:a)					nsSNP-n.d. (g:a)
268198	PN73|HMPREF1038_00322	Y	g		nsSNP-n.d. (g:a)
268212	PN73|HMPREF1038_00322	Y	g							sSNP (g:a)
268240	PN73|HMPREF1038_00322	Y	t	sSNP (t:c)
268350	PN73|HMPREF1038_00322	Y	a											sSNP (a:g)
268356	PN73|HMPREF1038_00322	Y	t							sSNP (t:c)
268774	PN73|HMPREF1038_00322	Y	g				nsSNP-n.d. (g:a)
269010	PN73|HMPREF1038_00322	Y	a		sSNP (a:g)
269040	PN73|HMPREF1038_00322	Y	t		sSNP (t:g)
269052	PN73|HMPREF1038_00322	Y	c		sSNP (c:t)
269070	PN73|HMPREF1038_00322	Y	c		sSNP (c:t)
269118	PN73|HMPREF1038_00322	Y	a		sSNP (a:g)
269133	PN73|HMPREF1038_00322	Y	g		sSNP (g:a)
269139	PN73|HMPREF1038_00322	Y	t		sSNP (t:c)
269145	PN73|HMPREF1038_00322	Y	a		sSNP (a:g)
269154	PN73|HMPREF1038_00322	Y	c		sSNP (c:t)
269184	PN73|HMPREF1038_00322	Y	a		sSNP (a:g)
269199	PN73|HMPREF1038_00322	Y	t		sSNP (t:c)
269832	PN73|HMPREF1038_00322	Y	c					sSNP (c:t)
269934	PN73|HMPREF1038_00323	Y	t											sSNP (t:c)
270281	PN73|HMPREF1038_00324	Y	g		nsSNP-n.d. (g:a)
270285	PN73|HMPREF1038_00324	Y	g					nsSNP-n.d. (g:a)
270340	PN73|HMPREF1038_00324	Y	c					sSNP (c:t)
270397	PN73|HMPREF1038_00324	Y	t										sSNP (t:c)
270418	PN73|HMPREF1038_00324	Y	c					nsSNP-n.d. (c:a)
270502	PN73|HMPREF1038_00324	Y	c	sSNP (c:a)
270664	PN73|HMPREF1038_00324	Y	t						sSNP (t:c)
271088	PN73|HMPREF1038_00324	Y	c										nsSNP-n.d. (c:t)
274993	PN73|HMPREF1038_00325	Y	c				nsSNP-n.d. (c:t)
275131	Intergenic	Y	c										t
275338	Intergenic	Y	g					c
275345	Intergenic	Y	a					g
275361	Intergenic	Y	a										g
275490	Intergenic	Y	a					t
275551	PN73|HMPREF1038_00326	Y	t					nsSNP-n.d. (t:c)
275691	PN73|HMPREF1038_00326	Y	c					sSNP (c:t)
275775	PN73|HMPREF1038_00326	Y	g					sSNP (g:t)
275792	PN73|HMPREF1038_00326	Y	g								nsSNP-n.d. (g:a)
276197	PN73|HMPREF1038_00327	Y	g											nsSNP-n.d. (g:a)
276401	Intergenic	Y	g								t
276448	Intergenic	Y	g								a
276461	Intergenic	Y	g		a						a
276516	Intergenic	Y	a								t
276606	Intergenic	Y	g								a
276609	Intergenic	Y	g	a
276703	Intergenic	Y	c								.		a
276777	Intergenic	Y	g					a
277046	PN73|HMPREF1038_00328	Y	c								sSNP (c:t)
277268	PN73|HMPREF1038_00328	Y	a					sSNP (a:t)
277301	PN73|HMPREF1038_00328	Y	a								sSNP (a:c)
277385	PN73|HMPREF1038_00328	Y	t								sSNP (t:g)
277433	PN73|HMPREF1038_00328	Y	c					sSNP (c:t)
277490	PN73|HMPREF1038_00328	Y	c					sSNP (c:t)
277496	PN73|HMPREF1038_00328	Y	a					nsSNP-c (a:t)
277529	PN73|HMPREF1038_00328	Y	c							sSNP (c:t)
277571	PN73|HMPREF1038_00328	Y	c							sSNP (c:t)
277586	PN73|HMPREF1038_00328	Y	c										sSNP (c:t)
277643	PN73|HMPREF1038_00328	Y	g								sSNP (g:a)
277673	PN73|HMPREF1038_00328	Y	c								sSNP (c:t)
277682	PN73|HMPREF1038_00328	Y	a								sSNP (a:t)
277694	PN73|HMPREF1038_00328	Y	t					sSNP (t:c)
277709	PN73|HMPREF1038_00328	Y	c							sSNP (c:t)
277793	PN73|HMPREF1038_00328	Y	t	sSNP (t:c)
277814	PN73|HMPREF1038_00328	Y	c					sSNP (c:t)
277886	PN73|HMPREF1038_00328	Y	c							sSNP (c:t)
278084	PN73|HMPREF1038_00328	Y	c					sSNP (c:t)
278198	PN73|HMPREF1038_00328	Y	c								sSNP (c:t)
278240	PN73|HMPREF1038_00328	Y	g								sSNP (g:a)
278246	PN73|HMPREF1038_00328	Y	a							sSNP (a:g)
278339	PN73|HMPREF1038_00328	Y	c					sSNP (c:t)
278393	PN73|HMPREF1038_00328	Y	c							sSNP (c:t)
278426	PN73|HMPREF1038_00328	Y	t								sSNP (t:c)
278441	PN73|HMPREF1038_00328	Y	g							sSNP (g:a)
278516	PN73|HMPREF1038_00328	Y	g							sSNP (g:a)
278570	PN73|HMPREF1038_00328	Y	t								sSNP (t:c)
278618	PN73|HMPREF1038_00328	Y	t							sSNP (t:g)
278765	PN73|HMPREF1038_00328	Y	t							sSNP (t:c)
279051	PN73|HMPREF1038_00329	Y	g							nsSNP-n.d. (g:a)
279056	PN73|HMPREF1038_00329	Y	c							nsSNP-c (c:t)
279082	PN73|HMPREF1038_00329	Y	g							nsSNP-n.d. (g:a)
279105	PN73|HMPREF1038_00329	Y	t							sSNP (t:c)
279111	PN73|HMPREF1038_00329	Y	t					sSNP (t:c)
279135	PN73|HMPREF1038_00329	Y	g					sSNP (g:a)
279144	PN73|HMPREF1038_00329	Y	c										sSNP (c:t)
279184	PN73|HMPREF1038_00329	Y	t					nsSNP-c (t:a)
279192	PN73|HMPREF1038_00329	Y	a								sSNP (a:g)
279201	PN73|HMPREF1038_00329	Y	c							sSNP (c:t)	nsSNP-n.d. (c:g)
279204	PN73|HMPREF1038_00329	Y	a					sSNP (a:g)		sSNP (a:g)
279232	PN73|HMPREF1038_00329	Y	g					nsSNP-n.d. (g:a)			nsSNP-n.d. (g:a)
279251	PN73|HMPREF1038_00329	Y	g					nsSNP-n.d. (g:t)		nsSNP-n.d. (g:t)	nsSNP-n.d. (g:t)
279261	PN73|HMPREF1038_00329	Y	a							nsSNP-c (a:t)
279283	PN73|HMPREF1038_00329	Y	t					nsSNP-n.d. (t:g)		nsSNP-n.d. (t:g)	nsSNP-n.d. (t:g)
279309	PN73|HMPREF1038_00329	Y	a							sSNP (a:g)
279312	PN73|HMPREF1038_00329	Y	t					sSNP (t:g)			sSNP (t:g)
279328	PN73|HMPREF1038_00329	Y	g							nsSNP-n.d. (g:a)
279338	PN73|HMPREF1038_00329	Y	c										nsSNP-n.d. (c:t)
279356	PN73|HMPREF1038_00329	Y	a					nsSNP-n.d. (a:g)
279381	PN73|HMPREF1038_00329	Y	a					sSNP (a:c)		sSNP (a:c)	sSNP (a:c)
279393	PN73|HMPREF1038_00329	Y	a					sSNP (a:c)			sSNP (a:c)
279432	PN73|HMPREF1038_00329	Y	t							sSNP (t:c)
279445	PN73|HMPREF1038_00329	Y	g					nsSNP-n.d. (g:a)
279462	PN73|HMPREF1038_00329	Y	g								sSNP (g:a)
279468	PN73|HMPREF1038_00329	Y	t					sSNP (t:c)
279475	PN73|HMPREF1038_00329	Y	a								nsSNP-n.d. (a:g)
279498	PN73|HMPREF1038_00329	Y	g					sSNP (g:a)
279513	PN73|HMPREF1038_00329	Y	c					sSNP (c:t)
279534	PN73|HMPREF1038_00329	Y	t							sSNP (t:c)
279535	PN73|HMPREF1038_00329	Y	c								nsSNP-n.d. (c:t)
279538	PN73|HMPREF1038_00329	Y	g					nsSNP-n.d. (g:t)
279564	PN73|HMPREF1038_00329	Y	t							sSNP (t:g)
279570	PN73|HMPREF1038_00329	Y	t								sSNP (t:c)
279594	PN73|HMPREF1038_00329	Y	a								sSNP (a:g)
279652	PN73|HMPREF1038_00329	Y	g							nsSNP-n.d. (g:a)
279681	PN73|HMPREF1038_00329	Y	g							sSNP (g:a)
279714	PN73|HMPREF1038_00329	Y	g					sSNP (g:c)
279783	PN73|HMPREF1038_00329	Y	a					sSNP (a:g)
279849	PN73|HMPREF1038_00329	Y	t							sSNP (t:a)
279852	PN73|HMPREF1038_00329	Y	a								sSNP (a:g)
279879	PN73|HMPREF1038_00329	Y	c							sSNP (c:t)	sSNP (c:t)
279903	PN73|HMPREF1038_00329	Y	c								sSNP (c:t)
279921	PN73|HMPREF1038_00329	Y	g					sSNP (g:a)
280020	PN73|HMPREF1038_00329	Y	t					sSNP (t:c)			sSNP (t:c)
280035	PN73|HMPREF1038_00329	Y	t							sSNP (t:c)
280047	PN73|HMPREF1038_00329	Y	c								sSNP (c:t)
280053	PN73|HMPREF1038_00329	Y	g							sSNP (g:t)
280099	PN73|HMPREF1038_00329	Y	g					nsSNP-n.d. (g:a)
280125	PN73|HMPREF1038_00329	Y	t								sSNP (t:c)
280137	PN73|HMPREF1038_00329	Y	t							sSNP (t:c)
280146	PN73|HMPREF1038_00329	Y	c					sSNP (c:t)		sSNP (c:t)
280161	PN73|HMPREF1038_00329	Y	t							sSNP (t:c)
280191	PN73|HMPREF1038_00329	Y	c					sSNP (c:t)
280215	PN73|HMPREF1038_00329	Y	c								sSNP (c:t)
280257	PN73|HMPREF1038_00329	Y	g								sSNP (g:a)
280284	PN73|HMPREF1038_00329	Y	c					sSNP (c:t)
280290	PN73|HMPREF1038_00329	Y	c					sSNP (c:t)
280305	PN73|HMPREF1038_00329	Y	g					sSNP (g:a)
280311	PN73|HMPREF1038_00329	Y	a					sSNP (a:t)		sSNP (a:t)	sSNP (a:g)
280347	PN73|HMPREF1038_00329	Y	g					sSNP (g:a)
280362	PN73|HMPREF1038_00329	Y	c					sSNP (c:t)
280380	PN73|HMPREF1038_00329	Y	t								sSNP (t:c)
280404	PN73|HMPREF1038_00329	Y	t					sSNP (t:c)
280408	PN73|HMPREF1038_00329	Y	c							nsSNP-n.d. (c:t)
280413	PN73|HMPREF1038_00329	Y	c					sSNP (c:t)
280458	PN73|HMPREF1038_00329	Y	t							sSNP (t:c)
280461	PN73|HMPREF1038_00329	Y	c								sSNP (c:a)
280470	PN73|HMPREF1038_00329	Y	c								sSNP (c:t)
280489	PN73|HMPREF1038_00329	Y	t							sSNP (t:c)
280521	PN73|HMPREF1038_00329	Y	g								sSNP (g:t)
280530	PN73|HMPREF1038_00329	Y	t								sSNP (t:c)
280533	PN73|HMPREF1038_00329	Y	c					sSNP (c:t)
280543	PN73|HMPREF1038_00329	Y	a						nsSNP-n.d. (a:g)
280602	PN73|HMPREF1038_00329	Y	t							sSNP (t:c)
280623	PN73|HMPREF1038_00329	Y	g					sSNP (g:a)			sSNP (g:t)
280632	PN73|HMPREF1038_00329	Y	t					sSNP (t:a)
280638	PN73|HMPREF1038_00329	Y	c								sSNP (c:t)
280644	PN73|HMPREF1038_00329	Y	t					sSNP (t:c)
280680	PN73|HMPREF1038_00329	Y	c							sSNP (c:t)
280686	PN73|HMPREF1038_00329	Y	t					sSNP (t:c)
280698	PN73|HMPREF1038_00329	Y	c					sSNP (c:t)		sSNP (c:t)
280701	PN73|HMPREF1038_00329	Y	g					sSNP (g:a)			sSNP (g:a)
280737	PN73|HMPREF1038_00329	Y	g					sSNP (g:t)		sSNP (g:t)	sSNP (g:t)
280770	PN73|HMPREF1038_00329	Y	g							sSNP (g:a)
280788	PN73|HMPREF1038_00329	Y	t							sSNP (t:a)
280851	PN73|HMPREF1038_00329	Y	g								sSNP (g:c)
280854	PN73|HMPREF1038_00329	Y	c					sSNP (c:t)
280884	PN73|HMPREF1038_00329	Y	g								sSNP (g:a)
280890	PN73|HMPREF1038_00329	Y	t					sSNP (t:g)			sSNP (t:g)
280908	PN73|HMPREF1038_00329	Y	g					sSNP (g:a)
280911	PN73|HMPREF1038_00329	Y	g							sSNP (g:a)
280917	PN73|HMPREF1038_00329	Y	c					sSNP (c:t)		sSNP (c:t)
280923	PN73|HMPREF1038_00329	Y	t					sSNP (t:c)		sSNP (t:c)
280929	PN73|HMPREF1038_00329	Y	c							sSNP (c:t)
280959	PN73|HMPREF1038_00329	Y	g								sSNP (g:a)
280965	PN73|HMPREF1038_00329	Y	g							sSNP (g:a)
280969	PN73|HMPREF1038_00329	Y	c					sSNP (c:t)
280977	PN73|HMPREF1038_00329	Y	c								sSNP (c:t)
280983	PN73|HMPREF1038_00329	Y	a					sSNP (a:g)		sSNP (a:g)	sSNP (a:g)
280989	PN73|HMPREF1038_00329	Y	c					sSNP (c:t)		sSNP (c:t)	sSNP (c:t)
281001	PN73|HMPREF1038_00329	Y	t					sSNP (t:c)
281011	PN73|HMPREF1038_00329	Y	t					nsSNP-n.d. (t:g)
281016	PN73|HMPREF1038_00329	Y	g					sSNP (g:a)		sSNP (g:a)	sSNP (g:a)
281057	PN73|HMPREF1038_00329	Y	c		nsSNP-c (c:g)
281133	PN73|HMPREF1038_00329	Y	a					sSNP (a:g)		sSNP (a:g)	sSNP (a:g)
281166	PN73|HMPREF1038_00329	Y	c							sSNP (c:t)
281187	PN73|HMPREF1038_00329	Y	g								sSNP (g:a)
281223	PN73|HMPREF1038_00329	Y	g								sSNP (g:c)
281256	PN73|HMPREF1038_00329	Y	g							sSNP (g:a)
281274	PN73|HMPREF1038_00329	Y	c		sSNP (c:t)
281289	PN73|HMPREF1038_00329	Y	a					sSNP (a:c)		sSNP (a:t)
281313	PN73|HMPREF1038_00329	Y	t							sSNP (t:c)
281316	PN73|HMPREF1038_00329	Y	c								sSNP (c:t)
281325	PN73|HMPREF1038_00329	Y	t								sSNP (t:c)
281355	PN73|HMPREF1038_00329	Y	g								sSNP (g:a)
281379	PN73|HMPREF1038_00329	Y	g								sSNP (g:a)
281460	PN73|HMPREF1038_00329	Y	a					sSNP (a:c)		sSNP (a:c)	sSNP (a:c)
281487	PN73|HMPREF1038_00329	Y	t					sSNP (t:g)
281517	PN73|HMPREF1038_00329	Y	t								sSNP (t:g)
281532	PN73|HMPREF1038_00329	Y	t					sSNP (t:c)
281535	PN73|HMPREF1038_00329	Y	g								sSNP (g:a)
281568	PN73|HMPREF1038_00329	Y	a								sSNP (a:t)
281575	PN73|HMPREF1038_00329	Y	c							sSNP (c:t)
281598	PN73|HMPREF1038_00329	Y	g							sSNP (g:a)
281622	PN73|HMPREF1038_00329	Y	a					sSNP (a:t)		sSNP (a:t)	sSNP (a:t)
281640	PN73|HMPREF1038_00329	Y	t					sSNP (t:c)
281655	PN73|HMPREF1038_00329	Y	a					sSNP (a:t)			sSNP (a:c)
281667	PN73|HMPREF1038_00329	Y	g					sSNP (g:a)
281712	PN73|HMPREF1038_00329	Y	g					sSNP (g:t)
281718	PN73|HMPREF1038_00329	Y	c							sSNP (c:a)
281739	PN73|HMPREF1038_00329	Y	c							sSNP (c:t)
281754	PN73|HMPREF1038_00329	Y	g								sSNP (g:a)
281769	PN73|HMPREF1038_00329	Y	c					sSNP (c:a)
281799	PN73|HMPREF1038_00329	Y	g							sSNP (g:a)
281871	PN73|HMPREF1038_00329	Y	t							sSNP (t:c)
281877	PN73|HMPREF1038_00329	Y	c								sSNP (c:t)
281883	PN73|HMPREF1038_00329	Y	c					sSNP (c:a)
281886	PN73|HMPREF1038_00329	Y	t								sSNP (t:c)
281934	PN73|HMPREF1038_00329	Y	g					sSNP (g:a)
281946	PN73|HMPREF1038_00329	Y	t					sSNP (t:c)
281976	PN73|HMPREF1038_00329	Y	t					sSNP (t:c)
282018	PN73|HMPREF1038_00329	Y	a					sSNP (a:g)
282054	PN73|HMPREF1038_00329	Y	a					sSNP (a:g)
282069	PN73|HMPREF1038_00329	Y	c								sSNP (c:t)
282075	PN73|HMPREF1038_00329	Y	a								sSNP (a:c)
282081	PN73|HMPREF1038_00329	Y	c								sSNP (c:a)
282105	PN73|HMPREF1038_00329	Y	c					sSNP (c:t)
282126	PN73|HMPREF1038_00329	Y	a					sSNP (a:g)			sSNP (a:g)
282147	PN73|HMPREF1038_00329	Y	a					sSNP (a:t)			sSNP (a:t)
282153	PN73|HMPREF1038_00329	Y	g					sSNP (g:t)			sSNP (g:t)
282168	PN73|HMPREF1038_00329	Y	a					sSNP (a:g)
282204	PN73|HMPREF1038_00329	Y	g								sSNP (g:t)
282219	PN73|HMPREF1038_00329	Y	c								sSNP (c:t)
282222	PN73|HMPREF1038_00329	Y	c					sSNP (c:t)
282228	PN73|HMPREF1038_00329	Y	t					sSNP (t:c)
282237	PN73|HMPREF1038_00329	Y	c					sSNP (c:t)
282249	PN73|HMPREF1038_00329	Y	a					sSNP (a:g)
282291	PN73|HMPREF1038_00329	Y	c								sSNP (c:t)
282294	PN73|HMPREF1038_00329	Y	c					sSNP (c:t)
282312	PN73|HMPREF1038_00329	Y	c								sSNP (c:t)
282327	PN73|HMPREF1038_00329	Y	a								sSNP (a:g)
282333	PN73|HMPREF1038_00329	Y	a								sSNP (a:g)
282348	PN73|HMPREF1038_00329	Y	c											sSNP (c:t)
282378	PN73|HMPREF1038_00329	Y	t					sSNP (t:g)			sSNP (t:g)
282396	PN73|HMPREF1038_00329	Y	t								sSNP (t:c)
282438	PN73|HMPREF1038_00329	Y	t					sSNP (t:g)
282441	PN73|HMPREF1038_00329	Y	t								sSNP (t:c)
282447	PN73|HMPREF1038_00329	Y	a								sSNP (a:t)
282456	PN73|HMPREF1038_00329	Y	a					sSNP (a:c)
282477	PN73|HMPREF1038_00329	Y	t					sSNP (t:g)			sSNP (t:a)
282487	PN73|HMPREF1038_00329	Y	t					sSNP (t:c)			sSNP (t:c)
282492	PN73|HMPREF1038_00329	Y	g								sSNP (g:a)
282501	PN73|HMPREF1038_00329	Y	g					sSNP (g:a)
282549	PN73|HMPREF1038_00329	Y	a					sSNP (a:g)			sSNP (a:g)
282588	PN73|HMPREF1038_00329	Y	c								sSNP (c:t)
282615	PN73|HMPREF1038_00329	Y	t					sSNP (t:c)
282622	PN73|HMPREF1038_00329	Y	c					sSNP (c:t)			sSNP (c:t)
282641	PN73|HMPREF1038_00329	Y	c	nsSNP-c (c:t)
282645	PN73|HMPREF1038_00329	Y	c					sSNP (c:t)			sSNP (c:t)
282720	PN73|HMPREF1038_00329	Y	c										sSNP (c:t)
282759	PN73|HMPREF1038_00329	Y	a					sSNP (a:c)			sSNP (a:g)
282768	PN73|HMPREF1038_00329	Y	a					sSNP (a:c)
282834	PN73|HMPREF1038_00329	Y	a					sSNP (a:g)
282849	PN73|HMPREF1038_00329	Y	t								sSNP (t:c)
282855	PN73|HMPREF1038_00329	Y	c								sSNP (c:t)
282861	PN73|HMPREF1038_00329	Y	c					sSNP (c:t)
282978	PN73|HMPREF1038_00329	Y	t					sSNP (t:c)
282993	PN73|HMPREF1038_00329	Y	t					sSNP (t:a)			sSNP (t:a)
283017	PN73|HMPREF1038_00329	Y	c					sSNP (c:t)			sSNP (c:t)
283074	PN73|HMPREF1038_00329	Y	c					sSNP (c:t)			sSNP (c:t)
283089	PN73|HMPREF1038_00329	Y	t								sSNP (t:c)
283107	PN73|HMPREF1038_00329	Y	g								sSNP (g:a)
283119	PN73|HMPREF1038_00329	Y	a								sSNP (a:c)
283143	PN73|HMPREF1038_00329	Y	t								sSNP (t:c)
283173	PN73|HMPREF1038_00329	Y	c					sSNP (c:t)
283176	PN73|HMPREF1038_00329	Y	c								sSNP (c:t)
283179	PN73|HMPREF1038_00329	Y	c					sSNP (c:t)
283182	PN73|HMPREF1038_00329	Y	g								sSNP (g:a)
283236	PN73|HMPREF1038_00329	Y	c					sSNP (c:t)
283243	PN73|HMPREF1038_00329	Y	c					sSNP (c:t)			sSNP (c:t)
283251	PN73|HMPREF1038_00329	Y	g					sSNP (g:a)			sSNP (g:a)
283257	PN73|HMPREF1038_00329	Y	t								sSNP (t:a)
283272	PN73|HMPREF1038_00329	Y	c								sSNP (c:t)
283275	PN73|HMPREF1038_00329	Y	c					sSNP (c:g)
283296	PN73|HMPREF1038_00329	Y	g					sSNP (g:a)
283305	PN73|HMPREF1038_00329	Y	a					sSNP (a:g)
283344	PN73|HMPREF1038_00329	Y	t								sSNP (t:g)
283409	Intergenic	Y	c								t
283415	Intergenic	Y	a								c
283435	Intergenic	Y	c								t
283461	Intergenic	Y	t								c
283486	Intergenic	Y	g								a
283513	PN73|HMPREF1038_00330	Y	t								nsSNP-n.d. (t:c)
283556	PN73|HMPREF1038_00330	Y	c								sSNP (c:t)
283640	PN73|HMPREF1038_00330	Y	a								sSNP (a:g)
283668	PN73|HMPREF1038_00330	Y	c								sSNP (c:a)
283679	PN73|HMPREF1038_00330	Y	c								sSNP (c:t)
283742	PN73|HMPREF1038_00330	Y	t								sSNP (t:c)
283757	PN73|HMPREF1038_00330	Y	a								sSNP (a:g)
283776	PN73|HMPREF1038_00331	Y	t								sSNP (t:c)
283782	PN73|HMPREF1038_00331	Y	a								sSNP (a:g)
283789	PN73|HMPREF1038_00331	Y	a	nsSNP-n.d.ns (a:t)
283826	PN73|HMPREF1038_00331	Y	a										nsSNP-c (a:g)
284072	PN73|HMPREF1038_00332	Y	a								sSNP (a:t)
284094	PN73|HMPREF1038_00332	Y	a								nsSNP-n.d. (a:g)
284117	PN73|HMPREF1038_00332	Y	a								sSNP (a:g)
284147	PN73|HMPREF1038_00332	Y	g								sSNP (g:a)
284160	PN73|HMPREF1038_00332	Y	t										nsSNP-n.d. (t:c)
284263	PN73|HMPREF1038_00333	Y	a				nsSNP-n.d. (a:g)
284279	PN73|HMPREF1038_00333	Y	g								sSNP (g:a)
284297	PN73|HMPREF1038_00333	Y	t								sSNP (t:c)
284333	PN73|HMPREF1038_00333	Y	t								sSNP (t:c)
284351	PN73|HMPREF1038_00333	Y	a								sSNP (a:g)
284383	PN73|HMPREF1038_00333	Y	c					nsSNP-c (c:t)
284426	PN73|HMPREF1038_00333	Y	g								sSNP (g:c)
284453	PN73|HMPREF1038_00333	Y	c								sSNP (c:g)
284519	PN73|HMPREF1038_00333	Y	c											sSNP (c:t)
284546	PN73|HMPREF1038_00333	Y	a								sSNP (a:t)
284552	PN73|HMPREF1038_00333	Y	t								sSNP (t:c)
284576	PN73|HMPREF1038_00333	Y	c		sSNP (c:t)
284591	PN73|HMPREF1038_00333	Y	a								sSNP (a:g)
284618	PN73|HMPREF1038_00333	Y	c								sSNP (c:t)
284642	PN73|HMPREF1038_00333	Y	t								sSNP (t:g)
284666	PN73|HMPREF1038_00333	Y	t		sSNP (t:g)
284669	PN73|HMPREF1038_00333	Y	a								sSNP (a:g)
284708	PN73|HMPREF1038_00333	Y	c								sSNP (c:t)
284738	PN73|HMPREF1038_00333	Y	t	sSNP (t:c)		sSNP (t:c)					sSNP (t:c)	sSNP (t:c)
284774	PN73|HMPREF1038_00333	Y	t								sSNP (t:a)
284852	PN73|HMPREF1038_00333	Y	g								sSNP (g:a)
284876	PN73|HMPREF1038_00333	Y	c								sSNP (c:t)
284888	PN73|HMPREF1038_00333	Y	a								sSNP (a:g)
284897	PN73|HMPREF1038_00333	Y	a								sSNP (a:g)
284903	PN73|HMPREF1038_00333	Y	t								sSNP (t:g)
284943	PN73|HMPREF1038_00333	Y	g								nsSNP-n.d. (g:a)
285008	PN73|HMPREF1038_00333	Y	c								sSNP (c:t)
285026	PN73|HMPREF1038_00333	Y	t								sSNP (t:c)
285032	PN73|HMPREF1038_00333	Y	c								sSNP (c:a)
285056	PN73|HMPREF1038_00333	Y	c								sSNP (c:t)
285071	PN73|HMPREF1038_00333	Y	t								sSNP (t:c)
285077	PN73|HMPREF1038_00333	Y	c								sSNP (c:a)
285140	PN73|HMPREF1038_00333	Y	t								sSNP (t:c)
285194	PN73|HMPREF1038_00333	Y	c								sSNP (c:a)
285212	PN73|HMPREF1038_00333	Y	t								sSNP (t:c)
285272	PN73|HMPREF1038_00333	Y	c								sSNP (c:t)
285293	PN73|HMPREF1038_00333	Y	c								sSNP (c:t)
285313	PN73|HMPREF1038_00333	Y	a								nsSNP-n.d. (a:g)
285350	PN73|HMPREF1038_00333	Y	a								sSNP (a:g)
285377	PN73|HMPREF1038_00333	Y	a								sSNP (a:g)
285392	PN73|HMPREF1038_00333	Y	t								sSNP (t:g)
285419	PN73|HMPREF1038_00333	Y	t								sSNP (t:c)
285437	PN73|HMPREF1038_00333	Y	g		sSNP (g:a)						sSNP (g:t)
285944	PN73|HMPREF1038_00335	Y	a								sSNP (a:g)
285983	PN73|HMPREF1038_00335	Y	t								sSNP (t:a)
285996	PN73|HMPREF1038_00335	Y	t								nsSNP-n.d. (t:a)
286005	PN73|HMPREF1038_00335	Y	g								nsSNP-n.d. (g:t)
286019	PN73|HMPREF1038_00335	Y	t								sSNP (t:g)
286040	PN73|HMPREF1038_00335	Y	a								sSNP (a:g)
286194	PN73|HMPREF1038_00335	Y	t								sSNP (t:c)
286214	PN73|HMPREF1038_00335	Y	t								sSNP (t:c)
286265	PN73|HMPREF1038_00335	Y	g								sSNP (g:a)
286297	PN73|HMPREF1038_00335	Y	t								nsSNP-c (t:c)
286307	PN73|HMPREF1038_00335	Y	g								sSNP (g:a)
286331	PN73|HMPREF1038_00335	Y	t								sSNP (t:g)
286372	PN73|HMPREF1038_00335	Y	t								nsSNP-c (t:c)
286400	PN73|HMPREF1038_00335	Y	c								sSNP (c:t)
286412	PN73|HMPREF1038_00335	Y	c								sSNP (c:t)
286452	PN73|HMPREF1038_00335	Y	g								nsSNP-n.d. (g:a)
286506	PN73|HMPREF1038_00335	Y	a								nsSNP-n.d. (a:g)
286556	PN73|HMPREF1038_00335	Y	a								sSNP (a:t)
286580	PN73|HMPREF1038_00335	Y	a								sSNP (a:g)
286601	PN73|HMPREF1038_00335	Y	g								sSNP (g:a)
286628	PN73|HMPREF1038_00335	Y	a								sSNP (a:g)
286648	PN73|HMPREF1038_00335	Y	a					nsSNP-n.d. (a:g)
287006	PN73|HMPREF1038_00336	Y	a							nsSNP-n.d. (a:g)
287222	PN73|HMPREF1038_00336	Y	c		nsSNP-c (c:t)
287395	PN73|HMPREF1038_00336	Y	a							nsSNP-n.d. (a:g)
288581	PN73|HMPREF1038_00337	Y	g					sSNP (g:a)
289001	PN73|HMPREF1038_00337	Y	c	sSNP (c:t)
289204	PN73|HMPREF1038_00338	Y	g				sSNP (g:a)
289354	PN73|HMPREF1038_00338	Y	g		sSNP (g:a)
289558	PN73|HMPREF1038_00338	Y	t		sSNP (t:c)
289977	PN73|HMPREF1038_00338	Y	c										nsSNP-n.d. (c:t)
290227	PN73|HMPREF1038_00339	Y	g		sSNP (g:a)
290431	PN73|HMPREF1038_00339	Y	g				sSNP (g:a)
290910	PN73|HMPREF1038_00339	Y	g						nsSNP-n.d. (g:a)
290977	PN73|HMPREF1038_00339	Y	c										sSNP (c:a)
291292	PN73|HMPREF1038_00340	Y	g				sSNP (g:a)
291356	PN73|HMPREF1038_00340	Y	a				nsSNP-c (a:g)
291776	PN73|HMPREF1038_00340	Y	a						nsSNP-c (a:g)
291795	PN73|HMPREF1038_00340	Y	c							nsSNP-n.d. (c:t)
291880	PN73|HMPREF1038_00340	Y	t				sSNP (t:c)
291902	PN73|HMPREF1038_00340	Y	a										nsSNP-c (a:g)
293280	PN73|HMPREF1038_00342	Y	a										sSNP (a:g)
293327	PN73|HMPREF1038_00342	Y	c										nsSNP-n.d. (c:t)
293337	PN73|HMPREF1038_00342	Y	g										sSNP (g:a)
293364	PN73|HMPREF1038_00342	Y	t										sSNP (t:c)
293394	PN73|HMPREF1038_00342	Y	c						sSNP (c:t)
293458	Intergenic	Y	c		t
293472	Intergenic	Y	g										a
293480	Intergenic	Y	g										a
293530	Intergenic	Y	c										t
293535	Intergenic	Y	c										t
293545	Intergenic	Y	c										t
293555	Intergenic	Y	g		a
295037	Intergenic	Y	t		g
295064	Intergenic	Y	t										g
295097	PN73|HMPREF1038_00344	Y	a		nsSNP-n.d. (a:g)
295101	PN73|HMPREF1038_00344	Y	g										nsSNP-n.d. (g:a)
295113	PN73|HMPREF1038_00344	Y	g								sSNP (g:a)
295824	Intergenic	Y	t											c
295853	Intergenic	Y	c										t
295920	PN73|HMPREF1038_00345	Y	c										nsSNP-n.d. (c:t)
295923	PN73|HMPREF1038_00345	Y	g					nsSNP-c (g:c)
295930	PN73|HMPREF1038_00345	Y	c					sSNP (c:a)		sSNP (c:t)
295935	PN73|HMPREF1038_00345	Y	a										nsSNP-n.d. (a:g)
295960	PN73|HMPREF1038_00345	Y	t								sSNP (t:c)
295997	PN73|HMPREF1038_00345	Y	c				nsSNP-n.d. (c:a)
296056	PN73|HMPREF1038_00345	Y	c	sSNP (c:t)	sSNP (c:t)			sSNP (c:t)	sSNP (c:t)		sSNP (c:t)		sSNP (c:t)
296059	PN73|HMPREF1038_00345	Y	t							sSNP (t:c)			sSNP (t:c)
296077	PN73|HMPREF1038_00345	Y	a							sSNP (a:t)
296871	PN73|HMPREF1038_00346	Y	a										nsSNP-n.d. (a:t)
296874	PN73|HMPREF1038_00346	Y	g								nsSNP-n.d. (g:c)
296900	PN73|HMPREF1038_00346	Y	c										sSNP (c:t)
296924	PN73|HMPREF1038_00346	Y	c				sSNP (c:a)
296927	PN73|HMPREF1038_00346	Y	g										sSNP (g:a)
296938	PN73|HMPREF1038_00346	Y	t								nsSNP-n.d. (t:a)
296972	PN73|HMPREF1038_00346	Y	c		sSNP (c:t)
296984	PN73|HMPREF1038_00346	Y	c	sSNP (c:t)	sSNP (c:t)				sSNP (c:t)
296991	PN73|HMPREF1038_00346	Y	a										nsSNP-n.d. (a:g)
297038	PN73|HMPREF1038_00346	Y	g										nsSNP-n.d. (g:t)
297044	PN73|HMPREF1038_00346	Y	a	sSNP (a:g)
297054	PN73|HMPREF1038_00346	Y	g	nsSNP-n.d. (g:a)
297057	PN73|HMPREF1038_00346	Y	c											sSNP (c:t)
297068	PN73|HMPREF1038_00346	Y	c								sSNP (c:g)		sSNP (c:t)
297074	PN73|HMPREF1038_00346	Y	t								sSNP (t:c)		sSNP (t:c)
297077	PN73|HMPREF1038_00346	Y	c		sSNP (c:t)								sSNP (c:t)
297139	PN73|HMPREF1038_00346	Y	c						nsSNP-c (c:t)
297164	PN73|HMPREF1038_00346	Y	c							sSNP (c:t)
297179	PN73|HMPREF1038_00346	Y	g	sSNP (g:t)
297190	PN73|HMPREF1038_00346	Y	c					nsSNP-c (c:t)
297257	PN73|HMPREF1038_00346	Y	c										sSNP (c:t)
297258	PN73|HMPREF1038_00346	Y	t	nsSNP-n.d. (t:g)
297267	PN73|HMPREF1038_00346	Y	g								nsSNP-n.d. (g:a)
297305	PN73|HMPREF1038_00346	Y	t								sSNP (t:c)
297326	PN73|HMPREF1038_00346	Y	t								sSNP (t:c)
297338	PN73|HMPREF1038_00346	Y	g								sSNP (g:a)
297344	PN73|HMPREF1038_00346	Y	a								sSNP (a:c)
297359	PN73|HMPREF1038_00346	Y	c								sSNP (c:a)		sSNP (c:a)
297374	PN73|HMPREF1038_00346	Y	c											sSNP (c:t)
297397	PN73|HMPREF1038_00346	Y	c											nsSNP-c (c:t)
297452	PN73|HMPREF1038_00346	Y	g								sSNP (g:t)		sSNP (g:t)
297458	PN73|HMPREF1038_00346	Y	t								sSNP (t:c)		sSNP (t:c)
297486	PN73|HMPREF1038_00346	Y	c										nsSNP-n.d. (c:t)
297499	PN73|HMPREF1038_00346	Y	g				nsSNP-n.d. (g:a)
297529	PN73|HMPREF1038_00346	Y	c								nsSNP-n.d. (c:t)
297548	PN73|HMPREF1038_00346	Y	t										sSNP (t:c)
297563	PN73|HMPREF1038_00346	Y	g								sSNP (g:t)		sSNP (g:a)
297569	PN73|HMPREF1038_00346	Y	g								sSNP (g:c)		sSNP (g:t)
297592	PN73|HMPREF1038_00346	Y	c								nsSNP-c (c:t)
297618	PN73|HMPREF1038_00346	Y	a								nsSNP-n.d. (a:g)		nsSNP-n.d. (a:g)
297633	PN73|HMPREF1038_00346	Y	t								nsSNP-n.d. (t:c)		nsSNP-n.d. (t:c)
297684	PN73|HMPREF1038_00346	Y	c										nsSNP-n.d. (c:a)
297706	PN73|HMPREF1038_00346	Y	c										nsSNP-c (c:t)
297714	PN73|HMPREF1038_00346	Y	g								nsSNP-n.d. (g:c)
297719	PN73|HMPREF1038_00346	Y	t								nsSNP-n.d. (t:g)		nsSNP-n.d. (t:g)
297724	PN73|HMPREF1038_00346	Y	g								nsSNP-c (g:c)
297731	PN73|HMPREF1038_00346	Y	c								sSNP (c:t)
297810	PN73|HMPREF1038_00346	Y	c								nsSNP-n.d. (c:t)
297825	PN73|HMPREF1038_00346	Y	g					nsSNP-n.d. (g:a)
297851	PN73|HMPREF1038_00346	Y	t								sSNP (t:c)
297865	PN73|HMPREF1038_00346	Y	a								nsSNP-n.d. (a:g)
297881	PN73|HMPREF1038_00346	Y	c								sSNP (c:t)
297887	PN73|HMPREF1038_00346	Y	t								sSNP (t:c)
297919	PN73|HMPREF1038_00346	Y	a							nsSNP-n.d. (a:c)
298188	PN73|HMPREF1038_00347	Y	a											sSNP (a:g)
298226	PN73|HMPREF1038_00347	Y	c										nsSNP-c (c:t)
298230	PN73|HMPREF1038_00347	Y	t								sSNP (t:c)
298263	PN73|HMPREF1038_00347	Y	a	sSNP (a:g)							sSNP (a:g)
298275	PN73|HMPREF1038_00347	Y	t								sSNP (t:c)
298293	PN73|HMPREF1038_00347	Y	t								sSNP (t:g)
298308	PN73|HMPREF1038_00347	Y	a								sSNP (a:g)
298329	PN73|HMPREF1038_00347	Y	c								sSNP (c:t)
298335	PN73|HMPREF1038_00347	Y	a								sSNP (a:g)
298416	PN73|HMPREF1038_00347	Y	t								sSNP (t:g)
298434	PN73|HMPREF1038_00347	Y	c								sSNP (c:t)
298458	PN73|HMPREF1038_00347	Y	c								sSNP (c:t)
298527	PN73|HMPREF1038_00347	Y	c	sSNP (c:t)
298551	PN73|HMPREF1038_00347	Y	c								nsSNP-c (c:g)
298608	PN73|HMPREF1038_00347	Y	t								sSNP (t:c)
298620	PN73|HMPREF1038_00347	Y	t								sSNP (t:c)
298663	PN73|HMPREF1038_00347	Y	c							sSNP (c:t)
298713	PN73|HMPREF1038_00347	Y	g								sSNP (g:a)
298794	PN73|HMPREF1038_00348	Y	g								nsSNP-n.d. (g:t)
298827	PN73|HMPREF1038_00348	Y	a								sSNP (a:g)
299018	PN73|HMPREF1038_00348	Y	c											nsSNP-n.d. (c:t)
299165	PN73|HMPREF1038_00348	Y	c										nsSNP-c (c:t)
299237	PN73|HMPREF1038_00348	Y	c										nsSNP-n.d. (c:a)
299426	PN73|HMPREF1038_00348	Y	t					nsSNP-n.d. (t:c)
299910	PN73|HMPREF1038_00349	Y	g	nsSNP-n.d. (g:a)
300001	PN73|HMPREF1038_00349	Y	g											sSNP (g:a)
300976	PN73|HMPREF1038_00351	Y	c					sSNP (c:t)
301105	PN73|HMPREF1038_00351	Y	c	sSNP (c:t)
301387	Intergenic	Y	a											t
309450	PN73|HMPREF1038_00361	Y	c					sSNP (c:a)
309455	PN73|HMPREF1038_00361	Y	c		sSNP (c:t)
309608	Intergenic	Y	c				t
309865	Intergenic	Y	a	g
309962	Intergenic	Y	a				g
309999	PN73|HMPREF1038_00362	Y	a				sSNP (a:c)
310068	PN73|HMPREF1038_00362	Y	g				sSNP (g:t)
310180	PN73|HMPREF1038_00362	Y	g								nsSNP-n.d. (g:a)
310260	PN73|HMPREF1038_00362	Y	t				sSNP (t:g)
310338	PN73|HMPREF1038_00362	Y	c				sSNP (c:t)
310425	PN73|HMPREF1038_00362	Y	c					sSNP (c:t)
310496	PN73|HMPREF1038_00362	Y	c										nsSNP-n.d. (c:t)
310506	PN73|HMPREF1038_00362	Y	g				sSNP (g:a)
310888	PN73|HMPREF1038_00362	Y	g	nsSNP-n.d. (g:a)
310918	PN73|HMPREF1038_00362	Y	c						sSNP (c:t)
311361	PN73|HMPREF1038_00362	Y	t						sSNP (t:c)
311490	PN73|HMPREF1038_00362	Y	c						sSNP (c:t)
311780	PN73|HMPREF1038_00362	Y	c										nsSNP-n.d. (c:a)
312309	Intergenic	Y	c						t
312354	Intergenic	Y	a	c
312488	PN73|HMPREF1038_00363	Y	c										nsSNP-n.d. (c:t)
312503	PN73|HMPREF1038_00363	Y	c						nsSNP-n.d. (c:a)
312717	PN73|HMPREF1038_00363	Y	c	sSNP (c:t)
312721	PN73|HMPREF1038_00363	Y	t						nsSNP-n.d. (t:g)
312766	PN73|HMPREF1038_00363	Y	g										nsSNP-n.d. (g:a)
312785	PN73|HMPREF1038_00363	Y	c										nsSNP-n.d. (c:t)
313185	PN73|HMPREF1038_00364	Y	g											nsSNP-n.d. (g:a)
313335	PN73|HMPREF1038_00364	Y	g	nsSNP-n.d. (g:a)
316414	Intergenic	Y	t				a
316497	Intergenic	Y	c							t
316667	Intergenic	Y	g											a
316970	Intergenic	Y	c											t
316971	Intergenic	Y	g										a
317080	Intergenic	Y	t											c
317146	Intergenic	Y	g										a
[truncated: 33,755 more rows]
