# Supplementary material for: Genome Analysis of a Highly Virulent Serotype 1 Strain of Streptococcus pneumoniae from West Africa
Source: PLoS One. 2012 Oct 17;7(10):e26742. doi: 10.1371/journal.pone.0026742 (PMC3474768; doi:10.1371/journal.pone.0026742)
Supplement: Table S3 — Accessory regions in PNI0373. The presence or absence of previously identified pneumococcal regions of diversity/accessory regions was assessed for both PNI0373 and P1031 [71]–[75]. The presence or absence of accessory regions was determined using BLASTN and BLASTP searches of AR sequences and genes encoded within AR. The criteria to define AR as present (+), partial (+/−) or absent (−) is as follows: (a) present (+) if greater than 85% of region sequence and/or genes encoded in region were present in a conserved/syntenic block; (b) partial (+/−) if between 25–85% of region sequence and/or encoded genes in block present; anc (c) absent (−) if less than 25% of region sequence and/or encoded genes present. (XLS) [file pone.0026742.s003.xls]

## Sheet: Supplemental_table_3
Accessory regiona	TIGR4/R6 locus	PNI0373b	P1031b	Virulence associatedc	PNI0373 Virulence Homolog(s)	Horizontal gene transfer evidenced	Distribution pattern in other serotype 1 isolatese
4	SP_0163 - SP_0171	-	-	No		Yes	+ (50) : - (50)
7	SP_0346 - SP_0360	-	-	No		Yes	+/- (100)
17	SP_0691 - SP_0699	-	-	No		Yes	Variable
26	SP_1221 - SP_1222	-	-	No		No	- (100)
30	spr1403 - spr1404	-	-	No		Yes	+ (50) : - (50)
20	SP_0918 - SP_0923	+ (intact)	+ (intact)	No		No	+ (100)
24	spr1184 - spr1198	+ (intact)	+ (intact)	No		Yes	+ (33) : - (67)
31	SP_1612 - SP_1620	+ (intact)	+ (intact)	No		No	+ (33) : - (67)
36	spr1618 - spr1621	+ (intact)	+ (intact)	No		Yes	+ (100)
38	SP_1911 - SP_1918	+ (intact)	+ (intact)	No		No	+ (83) : +/- (17)
39	SP_1930 - SP_1936	+ (intact)	+ (intact)	No		No	+ (100)
3	spr0102 - spr0119	+/-	+/-	No		Yes	+/- (100)
14	SP_0531 - SP_0544	+/-	+/-	No		Yes	+ (33) : +/- (67)
21	SP_0949 - SP_0954	+/-	+/-	No		No	+ (100)
22	SP_1046 - SP_1065	+/-	+/-	No		Yes	+/- (33) : - (67)
23	spr0955 - spr0971	+/-	-	No		Yes	+/- (33) : - (67)
32	SP_1639 - SP_1641	+/-	+/-	No		No	+ (67) : +/- (33)
1	SP_0067 - SP_0074	-	-	Yes		Yes	- (100)
5	SP_0296 - SP_0298	-	-	Yes		No	+/- (50) : - (50)
10	SP_0394 - SP_0399	-	-	Yes		No	+ (33) : - (67)
11	SP_0461 - SP_0468	-	-	Yes		Yes	- (100)
34	SP_1755 - SP_1772	-	-	Yes		Yes	+/- (50) : - (50)
35	SP_1791 - SP_1799	-	+/-	Yes		No	- (100)
40	SP_1947 - SP_1954	-	-	Yes		Yes	- (100)
2	SP_0109 - SP_0113	+ (intact)	+ (intact)	Yes	PN73|HMPREF1038_00171	No	+ (50) : - (50)
6	SP_0300 - SP_0310	+ (intact)	+ (intact)	Yes	PN73|HMPREF1038_00357	Yes	+ (100)
8	SP_0378 - SP_0380	+ (intact)	+/-	Yes	PN73|HMPREF1038_00429	No	+ (17) : +/- (83)
9	SP_0382 - SP_0387	+ (intact)	+ (intact)	Yes	PN73|HMPREF1038_00436	Yes	+ (100)
12	SP_0473 - SP_0477	+ (intact)	+ (intact)	Yes	PN73|HMPREF1038_00510	Yes	+ (100)
13	SP_0505 - SP_0510	+ (intact)	+ (intact)	Yes	PN73|HMPREF1038_00543	Yes	+ (50) : +/- (50)
15	SP_0643 - SP_0648	+ (intact)	+ (intact)	Yes	PN73|HMPREF1038_00669 PN73|HMPREF1038_00674	Yes	+ (100)
16	SP_0664 - SP_0666	+ (intact)	+ (intact)	Yes	PN73|HMPREF1038_00690 PN73|HMPREF1038_00691	No	Variable
29	SP_1432 - SP_1442	+ (intact)	+/-	Yes	PN73|HMPREF1038_01420 PN73|HMPREF1038_01421	Yes	+ (83) : - (17)
33	SP_1705 - SP_1706	+ (intact)	+ (intact)	Yes	PN73|HMPREF1038_01686	No	+/- (100)
41	SP_2158 - SP_2166	+ (intact)	+ (intact)	Yes	PN73|HMPREF1038_02169 PN73|HMPREF1038_02172 PN73|HMPREF1038_02174	Yes	+ (83) : - (17)
18	SP_0825 - SP_0830	+/-	+/-	Yes	PN73|HMPREF1038_00839	No	+ (83) : +/- (17)
19	SP_0887 - SP_0890	+/-	+ (intact)	Yes	PN73|HMPREF1038_00902	No	+ (50) : - (50)
25	SP_1129 - SP_1146	+/-	-	Yes		Yes	+/- (67) : - (33)
27	SP_1315 - SP_1331	+/-	-	Yes		Yes	+ (33) : - (67)
28	SP_1332 - SP_1351	+/-	+/-	Yes		Yes	+/- (100)
37	SP_1828 - SP_1831	+/-	-	Yes		Yes	+/- (100)
a. Accessory regions (AR)/regions of diversity as defined in below references.
	1. Blomberg C, Dagerhamn J, Dahlberg S, Browall S, Fernebro J, Albiger B, Morfeldt E, Normark S and Henriques-Normark B. Pattern of accessory regions and invasive disease potential in Streptococcus pneumoniae. JID 2009;199(7):1032-42.
	2. Bruckner R, Nuhn M, Reichmann P, Weber B, Hakenbeck R. Mosaic genes and mosaic chromosomes-genomic variation in Streptococcus pneumoniae. Int J Med Microbiol 2004; 294:157– 68.
	3. Hakenbeck R, Balmelle N, Weber B, Gardes C, Keck W, de Saizieu A. Mosaic genes and mosaic chromosomes: intra- and interspecies genomic variation of Streptococcus pneumoniae. Infect Immun 2001; 69: 2477– 86.
	4. Obert C, Sublett J, Kaushal D, et al. Identification of a candidate Strep- tococcus pneumoniae core genome and regions of diversity correlated with invasive pneumococcal disease. Infect Immun 2006; 74:4766 –77.
	5. Silva NA, McCluskey J, Jefferies JM, et al. Genomic diversity between strains of the same serotype and multilocus sequence type among pneu- mococcal clinical isolates. Infect Immun 2006; 74:3513– 8.
b. The presence or absence of accessory regions was determined using BLASTN and BLASTP searches of AR sequences and genes encoded within AR. The criteria to define AR as present (+), partial (+/-) or absent (-) is as follows: (a) present (+) if greater than 85% of region sequence and/or genes encoded in region were present in a conserved/syntenic block; (b) partial (+/-) if between 25-85% of regi…
c. Virulence association was determined by comparing results of literature search for virulence genes to genes encoded within AR. See Supplemental table 1 for list of references.
d. Alien_hunter and islandviewer were used to determine evidence of horizontal gene transfer in AR.
e. Based on data from Blomberg et al 2009.
